# Supplementary material for: Downregulation of tropomyosin 2 promotes the progression of lung adenocarcinoma by regulating neutrophil infiltration through neutrophil elastase
Source: Cell Death Dis. 2025 Apr 8;16(1):264. doi: 10.1038/s41419-025-07531-1 (PMC11978998; doi:10.1038/s41419-025-07531-1)
Supplement: Supplementary file 7 — Supplementary Table 1 [file 41419_2025_7531_MOESM7_ESM.xlsx]

## Sheet: Sheet1
Supplementary table 1.Up-regulated differentially expressed genes
id	baseMean	log2FoldChange	lfcSE	stat	p value	padj
ALDH3A1	386.988	12.4725	1.19029	10.4785	1.08465e-25	1.6357e-23
IGFBP1	94.8144	10.4433	1.21745	8.578	9.65381e-18	6.95923e-16
MID1IP1-AS1	93.8317	10.4278	1.2098	8.6194	6.73058e-18	4.96097e-16
CAVIN2-AS1	332.363	10.4134	1.03506	10.0607	8.24314e-24	1.09242e-21
LINC01443	73.6833	10.0793	1.21855	8.27154	1.32244e-16	8.71879e-15
SOX21-AS1	72.4631	10.0548	1.23153	8.1645	3.22769e-16	2.04577e-14
LOXL1	63.9638	9.87396	1.23563	7.99106	1.33778e-15	7.90619e-14
PYCARD-AS1	63.8361	9.87277	1.22223	8.07769	6.60072e-16	4.02797e-14
AREG	53.7096	9.62237	1.23152	7.81342	5.56569e-15	3.16112e-13
PPP1R14A	44.9011	9.36531	1.2411	7.54598	4.48887e-14	2.41368e-12
DNAH5	316.857	9.3375	0.742477	12.5761	2.8563e-36	7.912e-34
GREM1	39.18	9.16895	1.24608	7.35823	1.8636e-13	9.36799e-12
CERKL	281.133	9.16451	0.751307	12.1981	3.18203e-34	8.02851e-32
CES1	38.3933	9.14025	1.25815	7.26485	3.7344e-13	1.7947e-11
ZNF717	35.5989	9.02872	1.26297	7.1488	8.75382e-13	4.00175e-11
SPINT2	32.9937	8.92046	1.25556	7.1048	1.20499e-12	5.37737e-11
RRAD	30.2502	8.79399	1.2658	6.94736	3.7218e-12	1.56007e-10
CD4	28.6776	8.71755	1.26674	6.88187	5.90735e-12	2.39952e-10
DDN	51.2573	8.59036	1.23327	6.96551	3.27211e-12	1.38039e-10
MESTIT1	25.1446	8.52751	1.28295	6.64679	2.99552e-11	1.11335e-09
KLF2P2	22.8498	8.38931	1.30243	6.44128	1.1847e-10	4.01636e-09
RASGRF2-AS1	19.9111	8.1924	1.2997	6.30332	2.91331e-10	9.41443e-09
MLPH	167.065	8.11261	0.685882	11.828	2.7973e-32	6.11677e-30
GPR132	18.6501	8.09801	1.31021	6.18068	6.38252e-10	1.92061e-08
CAVIN3	17.9481	8.04343	1.31935	6.09652	1.08402e-09	3.16053e-08
CAVIN2	16.0501	7.8799	1.32792	5.934	2.95643e-09	8.18321e-08
PRKAG1	80.6168	7.77377	0.8812	8.8218	1.12635e-18	9.12202e-17
OXCT1-AS1	75.8931	7.67898	0.881707	8.70922	3.05976e-18	2.32046e-16
AKR1C1	27.1178	7.67104	1.2742	6.02027	1.74128e-09	4.95565e-08
IGFL2	26.7827	7.65145	1.27231	6.01382	1.81198e-09	5.1346e-08
FMO4	12.9438	7.56868	1.36761	5.53422	3.12608e-08	7.40328e-07
SZT2	1388.34	7.56268	0.234564	32.2415	4.62837e-228	6.07242e-224
LOXL1-AS1	12.858	7.56034	1.35776	5.56823	2.57341e-08	6.19507e-07
VCAN-AS1	318.207	7.54197	0.424969	17.7471	1.81395e-70	1.69993e-67
THSD7A	12.5246	7.52431	1.38081	5.44919	5.05988e-08	1.15654e-06
MAMDC2-AS1	12.2749	7.49264	1.37825	5.43633	5.43893e-08	1.23032e-06
SMC5-DT	11.2566	7.36701	1.39353	5.2866	1.24611e-07	2.65838e-06
TSPAN11	11.1393	7.35391	1.38373	5.31454	1.06928e-07	2.29982e-06
CERNA1	37.789	7.29042	1.10585	6.59258	4.32251e-11	1.56661e-09
ZNF582	10.458	7.26009	1.42288	5.10237	3.35418e-07	6.57799e-06
RNA5SP236	9.923	7.18621	1.40911	5.09983	3.39952e-07	6.64704e-06
NNT	9.77734	7.16369	1.43032	5.00844	5.48743e-07	1.04039e-05
SIX3-AS1	9.49252	7.12239	1.41521	5.03275	4.83484e-07	9.30105e-06
LINC01410	9.43334	7.11461	1.42094	5.00697	5.52926e-07	1.04681e-05
KRT8P14	9.07431	7.05729	1.42488	4.95292	7.31097e-07	1.36057e-05
DUX4L50	8.97184	7.03877	1.45683	4.83157	1.35461e-06	2.40169e-05
LINC01121	32.4476	7.03015	1.12142	6.26896	3.63458e-10	1.15742e-08
SYN2	8.75536	7.00805	1.4498	4.83379	1.33955e-06	2.3782e-05
CREB3L3	8.5153	6.96841	1.49292	4.66764	3.0468e-06	4.99051e-05
FST	8.4315	6.95163	1.48624	4.67733	2.90633e-06	4.78433e-05
MAGI2-AS3	8.3318	6.93671	1.45935	4.75329	2.00132e-06	3.42784e-05
FOXD3	44.3299	6.9299	0.927208	7.47395	7.78245e-14	4.11717e-12
PRKAR2B	7.95884	6.86515	1.52909	4.48969	7.13267e-06	0.00010744
IL21R-AS1	7.64147	6.80844	1.50952	4.51034	6.47226e-06	9.89698e-05
PKP2	7.59722	6.80098	1.47518	4.61026	4.02172e-06	6.42691e-05
AKR1B10	53.1929	6.79006	0.812674	8.35521	6.53145e-17	4.48653e-15
CATIP	7.52897	6.78967	1.49845	4.53114	5.8665e-06	9.04447e-05
HPS3	67.3023	6.76564	0.721865	9.37245	7.0871e-21	7.09792e-19
GPR162	7.31717	6.74856	1.52975	4.41154	1.0264e-05	0.000147013
NUPR1	14.3311	6.73862	1.34101	5.02503	5.03356e-07	9.63986e-06
FGL2	7.17901	6.71922	1.50922	4.45211	8.5029e-06	0.000124925
DNAH14	7.01149	6.68424	1.56578	4.26896	1.96388e-05	0.000256124
ROCR	6.99069	6.68018	1.4947	4.46925	7.84935e-06	0.000116497
ADAMTS6	6.81678	6.6429	1.5286	4.34576	1.38797e-05	0.000190682
BARX1	6.53301	6.58356	1.51823	4.33634	1.44878e-05	0.000197793
LINC00526	23.7723	6.57615	1.12994	5.81993	5.8872e-09	1.56041e-07
EFCAB13-DT	33.5688	6.54282	0.959809	6.81679	9.30977e-12	3.67904e-10
TMEM171	6.29085	6.53003	1.52882	4.2713	1.94336e-05	0.00025446
RPL18AP3	12.4	6.52787	1.37563	4.74536	2.08133e-06	3.55099e-05
NNT-AS1	12.0186	6.48149	1.37464	4.71503	2.4167e-06	4.05981e-05
ADAM12	5.82357	6.42025	1.56584	4.10018	4.1282e-05	0.00049965
PLCXD2-AS1	5.51146	6.33729	1.62633	3.89668	9.75222e-05	0.00106981
MT1E	5.456	6.32449	1.6077	3.93388	8.35872e-05	0.000934126
TPSG1	19.5652	6.30875	1.15918	5.44244	5.25564e-08	1.19712e-06
HOXA11	10.3966	6.27862	1.41935	4.42358	9.70786e-06	0.000139964
TMEM92-AS1	10.2483	6.25647	1.4031	4.45904	8.23265e-06	0.000121226
MTO1	10.0077	6.22246	1.3981	4.45065	8.56099e-06	0.000125638
IL22RA1	18.709	6.21454	1.20817	5.14375	2.6931e-07	5.39442e-06
CD24	4.8948	6.16516	1.6257	3.79231	0.000149253	0.0015566
CCN5	4.81057	6.14327	1.71017	3.59221	0.000327889	0.00306622
TRHDE	4.78976	6.13812	1.62654	3.77373	0.000160822	0.00166382
TM4SF19-AS1	298.6	6.11276	0.30338	20.1489	2.75325e-90	4.01363e-87
RNU6-604P	4.58492	6.07482	1.65961	3.66039	0.00025183	0.00244199
TXNIP	8.98829	6.06201	1.41965	4.27008	1.954e-05	0.000255343
STAC3	8.92483	6.05617	1.44412	4.19369	2.74456e-05	0.00034458
SLCO1A2	4.46165	6.03194	1.68938	3.57051	0.000356284	0.00328262
KLHL35	4.42753	6.02222	1.64841	3.65336	0.000258833	0.00250066
POGLUT3	4.42433	6.02131	1.64296	3.66491	0.000247427	0.00240641
NKAIN4	4.38968	6.01139	1.7039	3.52802	0.000418681	0.00376239
ZNF333	32.7632	5.98691	0.848746	7.05383	1.74059e-12	7.48738e-11
HHIP	4.22589	5.9545	1.66529	3.57564	0.000349369	0.0032257
ABCA1	8.28578	5.94473	1.43817	4.13354	3.57222e-05	0.000438014
LINC00184	4.18642	5.94286	1.6981	3.49972	0.000465753	0.00413163
GDF5-AS1	3.98106	5.87001	1.73453	3.3842	0.000713858	0.00590903
CDH8	3.97786	5.86893	1.77403	3.30824	0.000938831	0.0074336
CISH	3.95438	5.86158	1.75503	3.33988	0.000838132	0.00675448
CDC37P1	57.8173	5.85989	0.618658	9.47194	2.74699e-21	2.83783e-19
EVA1A	3.9352	5.85554	1.73211	3.38058	0.000723325	0.00596603
CEACAM16-AS1	3.93253	5.8545	1.77115	3.30548	0.000948126	0.00750266
HHIP-AS1	86.7082	5.8163	1.88152	3.09127	0.001993	0.013835
CDR1	3.79594	5.80013	1.71568	3.38065	0.000723141	0.00596603
CTSLP1	3.77995	5.79484	1.73006	3.34951	0.000809555	0.0065564
IMMP1LP1	3.75222	5.78568	1.73317	3.33821	0.000843191	0.00677576
PLIN2	3.74955	5.78484	1.72878	3.34621	0.000819249	0.00662264
GSAP	3.74315	5.78269	1.73221	3.33833	0.000842834	0.00677576
RNU1-47P	3.73356	5.77931	1.76501	3.27438	0.00105895	0.00824538
KDM2B-DT	3.72129	5.77515	1.77374	3.25591	0.00113028	0.00869754
MAGEA3	3.72129	5.77515	1.77374	3.25591	0.00113028	0.00869754
LINC00917	3.70903	5.77081	1.80379	3.19927	0.00137774	0.0102471
UBE2R2-AS1	7.3313	5.757	1.47146	3.91244	9.13688e-05	0.00101076
ELF3	13.3176	5.74513	1.25163	4.59011	4.43015e-06	7.02824e-05
ADIRF	141.068	5.7442	0.394701	14.5533	5.56423e-48	2.7038e-45
DTX3	3.5975	5.72193	1.73433	3.29922	0.000969544	0.00763073
LINC01447	3.58843	5.71882	1.73821	3.29007	0.00100162	0.0078502
PELI2	3.56657	5.71123	1.73626	3.28939	0.00100405	0.00786458
CKMT2-AS1	38.8989	5.71061	0.709404	8.04987	8.28849e-16	4.9883e-14
EDIL3-DT	92.3104	5.70531	0.477327	11.9526	6.29031e-33	1.44787e-30
ZNF124	3.51111	5.69142	1.8132	3.13888	0.00169592	0.0122218
LINC00928	3.36866	5.62817	1.76754	3.18417	0.00145167	0.0106888
RNF157	6.69279	5.62272	1.50147	3.74482	0.000180524	0.00182894
ANXA10	3.3468	5.62009	1.76916	3.17669	0.00148966	0.0109064
CAMK2D	3.33453	5.61553	1.77843	3.15758	0.00159084	0.0115229
TMEFF2	3.29454	5.59953	1.95139	2.86951	0.00411109	0.0246967
PLEKHA7	6.45234	5.58042	1.5645	3.56689	0.000361242	0.00332362
CCDC110	6.41286	5.56842	1.50126	3.70916	0.000207949	0.00206064
LYNX1-SLURP2	3.20701	5.55445	1.86256	2.98215	0.00286228	0.0184174
CABYRP1	3.18888	5.5471	1.80424	3.07448	0.00210867	0.0144678
TULP2	3.17342	5.54103	1.79489	3.08712	0.00202109	0.0139708
GPR55	6.29174	5.53733	1.52136	3.63971	0.00027294	0.00262728
RBM47	3.16382	5.53727	1.82306	3.03735	0.00238666	0.0158949
ADRB2	6.26083	5.5354	1.52227	3.63629	0.000276595	0.00265729
LINC00523	6.29696	5.53172	1.51177	3.65909	0.000253112	0.00245079
SNORA72	3.13982	5.52784	1.82914	3.0221	0.00251025	0.0165667
MRPL23-AS1	106.409	5.52296	0.445663	12.3927	2.86318e-35	7.36567e-33
RNF157-AS1	521.495	5.51789	0.225922	24.4238	9.5503e-132	2.4724e-128
PTGES	3.0993	5.51143	1.8675	2.95124	0.00316501	0.0200506
NSA2P3	3.0961	5.5101	1.87285	2.9421	0.00325996	0.0205556
ELN	6.12805	5.50844	1.53649	3.58507	0.000336984	0.00313562
EYA4	22.3633	5.48493	0.904192	6.06611	1.31043e-09	3.77037e-08
C10orf90	3.0155	5.465	2.00988	2.71906	0.00654671	0.0357589
ADIRF-AS1	5.9908	5.46139	1.53282	3.56296	0.00036669	0.00336431
SIX3	3.0027	5.4589	1.89835	2.8756	0.00403254	0.0243282
HDAC4-AS1	2.99044	5.45355	1.86013	2.93182	0.00336986	0.0211139
EDIL3	22.1167	5.45045	0.881428	6.18366	6.26329e-10	1.89342e-08
H19	2.95684	5.43941	1.83739	2.96041	0.00307233	0.019558
LPAL2	2.95684	5.43941	1.83739	2.96041	0.00307233	0.019558
VCAN	2.94138	5.43291	1.83389	2.96251	0.00305146	0.0194534
ENKUR	2.93551	5.43043	1.87899	2.89008	0.00385147	0.023405
CREB3L1	2.89551	5.41257	2.04953	2.64089	0.00826895	0.0429318
VWA3B	2.87313	5.40258	2.03846	2.65033	0.00804136	0.041966
FNDC4	2.86993	5.40106	2.05323	2.63052	0.00852543	0.0439503
PKD1L1	10.5516	5.39588	1.25507	4.29928	1.71351e-05	0.000227314
ZNF385D	2.7952	5.35575	2.05677	2.60396	0.00921522	0.0467171
RIPPLY1	2.78293	5.34952	1.93124	2.76999	0.00560574	0.0317151
PRKN	2.76799	5.34276	1.92411	2.77674	0.00549064	0.031185
FCMR	2.752	5.33542	1.92611	2.77005	0.0056048	0.0317151
PRSS37	2.74294	5.33124	1.87469	2.8438	0.00445797	0.0263699
SNED1-AS1	2.73974	5.3298	1.89216	2.81678	0.00485078	0.0281603
FEV	2.73387	5.32717	1.87069	2.8477	0.00440359	0.0261071
CROCC2	2.71788	5.31955	2.06893	2.57116	0.0101357	0.0504022
KRTAP2-3	2.70242	5.31217	2.08499	2.54782	0.0108399	0.0532458
B3GALNT1	2.69707	5.31018	1.94225	2.73403	0.00625645	0.0345619
ACSM4	9.6454	5.30195	1.29349	4.09896	4.15018e-05	0.000501846
TBX2-AS1	5.33087	5.28271	1.73106	3.05172	0.00227532	0.0153403
VWA3A	5.21623	5.25342	1.56563	3.35547	0.0007923	0.0064445
ANXA8L1	2.59089	5.24562	2.1105	2.48549	0.0129372	0.0609112
PLP1	2.57542	5.23783	2.10069	2.49339	0.0126531	0.0598228
BHLHE41	5.07878	5.23297	1.6005	3.26958	0.00107706	0.00836154
AKR1B10P1	2.56636	5.23264	1.94151	2.69514	0.00703583	0.0377392
MYL6P1	2.56049	5.22991	1.96482	2.66177	0.00777308	0.0407768
TSPAN32	2.55409	5.22659	1.92426	2.71616	0.00660441	0.036029
NOX5	2.52903	5.21441	2.10241	2.48021	0.0131306	0.0616144
MT1P3	2.52689	5.21341	2.12216	2.45665	0.014024	0.0645143
MAGI2	9.88086	5.21115	1.29555	4.02235	5.762e-05	0.000671977
RPS15AP11	2.50823	5.20409	1.97035	2.6412	0.00826138	0.0429095
LINC00960	95.8538	5.19949	0.428088	12.1459	6.03416e-34	1.49374e-31
DUSP23	2.49544	5.19776	1.94162	2.67702	0.00742796	0.0393591
PON3	2.4773	5.18795	2.11898	2.44833	0.0143521	0.0656378
FLNC-AS1	4.98472	5.18685	1.59348	3.25505	0.00113372	0.0087138
GRIA4	2.47358	5.18644	2.01573	2.57298	0.0100827	0.0502031
BST1	2.4709	5.18465	2.11131	2.45565	0.0140629	0.0646251
OXCT1	2.4709	5.18465	2.11131	2.45565	0.0140629	0.0646251
CEP85L	2.47038	5.18459	2.05604	2.52164	0.011681	0.0561309
SUMO2P19	2.47038	5.18459	2.05604	2.52164	0.011681	0.0561309
CROCCP4	2.46771	5.18297	2.11407	2.45165	0.0142202	0.0651883
BBS1	23.7305	5.16931	0.831286	6.21845	5.02093e-10	1.56101e-08
CLUHP10	2.4175	5.14451	2.37705	2.16424	0.030446	0.115293
BNC1	4.79706	5.14343	1.67401	3.07252	0.00212261	0.0145348
PPFIA1P1	2.38978	5.12749	2.07566	2.47029	0.0135003	0.0629217
STAT5A	2.37111	5.11791	2.16023	2.36914	0.0178293	0.0775342
CHRND	2.36205	5.11222	2.00238	2.55307	0.0106777	0.0525474
CACNA2D3-AS1	2.34019	5.10094	2.15027	2.37223	0.017681	0.0770168
RDM1P3	2.33165	5.09633	2.15729	2.36238	0.0181579	0.0784949
NEFM	2.31566	5.0874	1.98351	2.56485	0.010322	0.0510844
ZEB2-AS1	13.0852	5.08689	1.06684	4.76817	1.85905e-06	3.20509e-05
NLRP6	2.30712	5.08276	2.1949	2.31571	0.0205739	0.0865159
CAPG	2.30019	5.07908	1.99442	2.54664	0.0108765	0.0533458
CCDC152	2.30019	5.07908	1.99442	2.54664	0.0108765	0.0533458
FGF5	2.29752	5.07769	1.9949	2.54533	0.0109174	0.0535051
LINC02544	2.29485	5.07584	2.23861	2.2674	0.0233658	0.0952046
KLHDC7B-DT	2.28258	5.06855	2.41228	2.10115	0.0356278	0.129305
NANOGP6	2.26927	5.06199	2.05835	2.45924	0.013923	0.0641622
LINC00513	4.54849	5.06021	1.62085	3.12194	0.00179661	0.0127898
H2BC10	2.26659	5.06007	2.16661	2.33547	0.0195188	0.0831247
PTCHD3P3	2.257	5.05453	2.18541	2.31285	0.0207306	0.0869242
VWDE	2.2506	5.05056	2.24887	2.24583	0.0247152	0.0990419
VEGFC	8.73666	5.02922	1.29788	3.87495	0.000106649	0.00116505
ARHGAP28	4.41253	5.02677	1.76349	2.85047	0.00436552	0.0259625
HEXD-IT1	4.43057	5.01724	1.69261	2.96421	0.00303461	0.0193742
DNAJC16	44.5448	5.01306	0.588468	8.51884	1.61165e-17	1.14918e-15
MIR4674	24.406	5.01031	0.764114	6.55702	5.48947e-11	1.96245e-09
RTRAF	302.603	5.00972	0.24882	20.1339	3.725e-90	4.88719e-87
CCDC81	2.19773	5.00688	2.44133	2.05088	0.0402784	0.140808
MTND1P36	2.19773	5.00688	2.44133	2.05088	0.0402784	0.140808
RLN3	2.19773	5.00688	2.44133	2.05088	0.0402784	0.140808
NOXA1	4.42085	5.00459	1.6652	3.00539	0.00265237	0.017345
MEF2C-AS1	4.41765	5.00354	1.64714	3.03772	0.00238377	0.015886
CYP2F1	2.14867	4.97622	2.20992	2.25176	0.0243373	0.0979463
CYCSP52	2.13588	4.9685	2.21317	2.24497	0.0247699	0.0992006
IFNLR1	2.13001	4.9645	2.03948	2.4342	0.0149248	0.0676854
LMOD2	2.12414	4.9615	2.21619	2.23875	0.025172	0.100291
EBF1	2.12361	4.9608	2.0696	2.39699	0.0165305	0.073073
KNOP1P2	2.12361	4.9608	2.0696	2.39699	0.0165305	0.073073
IFITM3P3	2.10868	4.95206	2.08066	2.38004	0.0173107	0.0757813
KCNK15-AS1	2.10815	4.95167	2.07291	2.38875	0.0169058	0.07437
SHC3	19.2265	4.94517	0.871202	5.67626	1.3767e-08	3.46685e-07
CCDC102B	2.09321	4.94289	2.06394	2.39489	0.0166256	0.0733942
ZNF829	2.09321	4.94289	2.06394	2.39489	0.0166256	0.0733942
H2AB1	2.08682	4.9391	2.04362	2.41684	0.015656	0.0702484
PSMB3P2	2.08042	4.93521	2.06671	2.38795	0.0169425	0.0744177
VCAM1	2.07188	4.92945	2.30003	2.14321	0.032096	0.119767
CES4A	4.19148	4.92545	1.64939	2.98623	0.00282437	0.0181913
FOXP4-AS1	2.06228	4.92368	2.23262	2.20534	0.0274301	0.106695
DLEU7	2.05909	4.9217	2.23046	2.20659	0.027343	0.106472
LINC02604	2.04949	4.91555	2.26568	2.16957	0.0300394	0.11417
SETBP1-DT	2.0463	4.91334	2.30711	2.12965	0.0332006	0.122872
FEZF1-AS1	2.0431	4.91055	2.48974	1.97232	0.0485736	0.161134
INHBC	27.0512	4.88851	1.58403	3.08613	0.0020278	0.0140084
SECTM1	3.97224	4.84555	1.73418	2.79414	0.0052038	0.0298139
IL24	23.799	4.82984	0.783195	6.16684	6.96671e-10	2.08208e-08
OR5BK1P	3.88213	4.81593	1.7069	2.82145	0.00478069	0.0278396
CXXC5-AS1	3.87893	4.81482	1.71375	2.80953	0.00496146	0.0286633
FLNC	1.91663	4.81274	2.28664	2.10472	0.0353156	0.128599
LINC01006	1.91663	4.81274	2.28664	2.10472	0.0353156	0.128599
TNS4	7.13972	4.81241	1.36763	3.51878	0.000433533	0.00388125
C8orf74	1.91343	4.81025	2.13399	2.25411	0.0241893	0.0974234
TCEAL8	1.91343	4.81025	2.13399	2.25411	0.0241893	0.0974234
NKX2-2-AS1	3.8576	4.80687	1.82986	2.6269	0.0086167	0.044299
ZNF847P	1.90384	4.80393	2.13649	2.24852	0.0245432	0.098473
CCDC196	1.90117	4.80225	2.14176	2.2422	0.0249486	0.099673
CFH	1.8889	4.79419	2.16129	2.21821	0.0265408	0.104024
CHAC1	1.8857	4.79209	2.12551	2.25456	0.0241608	0.0974234
CASQ1	1.87291	4.78349	2.16559	2.20886	0.0271844	0.105991
OR1J1	1.87291	4.78349	2.16559	2.20886	0.0271844	0.105991
ATCAY	1.86971	4.78094	2.32745	2.05415	0.0399611	0.140035
ARMCX6	1.86704	4.7797	2.14632	2.22693	0.0259518	0.102551
ELOVL7	1.86704	4.7797	2.14632	2.22693	0.0259518	0.102551
TRH	1.86704	4.7797	2.14632	2.22693	0.0259518	0.102551
NALT1	1.86437	4.77729	2.36885	2.01671	0.0437256	0.149474
HLX	27.6694	4.77333	1.71069	2.79029	0.00526604	0.030131
TNFRSF11A	1.85478	4.77085	2.30653	2.06841	0.0386018	0.136769
PARD6BP1	1.85425	4.77018	2.3722	2.01086	0.0443399	0.150983
TAF9BP1	1.85425	4.77018	2.3722	2.01086	0.0443399	0.150983
LINC01678	1.84838	4.76638	2.31635	2.05771	0.0396176	0.139212
LCA5	1.84199	4.76167	2.37633	2.00379	0.0450924	0.153029
POU3F2	1.84199	4.76167	2.37633	2.00379	0.0450924	0.153029
PTHLH	6.86185	4.75544	1.39998	3.39679	0.000681814	0.00568718
ZNF606	10.0516	4.74706	1.12004	4.23829	2.25225e-05	0.000288007
B4GALT4	16.5656	4.70094	0.869878	5.40413	6.5122e-08	1.46051e-06
DUXB	3.5488	4.6879	1.77616	2.63934	0.00830683	0.0430907
ZNF542P	3.4747	4.66845	1.71677	2.71933	0.00654147	0.0357452
SOX10	3.46883	4.66636	1.71932	2.71408	0.00664603	0.0361509
FYB2	3.47788	4.66192	1.72482	2.70284	0.00687492	0.0371648
GLUD1P2	1.72139	4.65601	2.3725	1.96249	0.0497055
RARRES2P1	1.70593	4.64401	2.21266	2.09883	0.0358316
SLC10A4	1.69953	4.63929	2.21472	2.09475	0.0361933
SPINT1	1.69953	4.63929	2.21472	2.09475	0.0361933
ARSJ	31.1605	4.63457	0.669326	6.92423	4.38339e-12	1.81994e-10
PDIK1L	1.69046	4.63264	2.18831	2.117	0.03426
CNNM1	1.68139	4.62602	2.23411	2.07064	0.0383927
TCAF1P1	1.6782	4.62366	2.20117	2.10055	0.0356806
WEE2	1.66273	4.61215	2.2269	2.07111	0.0383488
EFNB2	3.32904	4.60073	1.78945	2.57103	0.0101397	0.0504022
CRYBA1	3.29106	4.56493	1.75621	2.59931	0.00934124	0.0472646
MEMO1P1	5.54748	4.5605	1.63817	2.7839	0.00537099	0.0306513
PLEKHG6	91.1728	4.55607	0.393021	11.5924	4.50167e-31	9.37491e-29
OGG1	354.107	4.54431	0.226734	20.0424	2.34922e-89	2.80198e-86
NR0B1	16.7103	4.5192	0.869027	5.2003	1.98963e-07	4.08513e-06
PCSK5	3.12994	4.4854	1.82144	2.46256	0.0137949	0.0638634
UBE2Q2P12	3.0874	4.48122	1.77137	2.52981	0.0114124	0.055251
MIR1302-8	3.057	4.46871	1.81586	2.46093	0.0138578	0.0640189
LHX1-DT	5.9245	4.46601	1.52298	2.93242	0.00336334	0.0210933
ICAM5	5.66689	4.46382	1.42457	3.13345	0.00172763	0.0123928
ZNF582-DT	5.6477	4.45857	1.44355	3.08862	0.00201089	0.0139251
LNC-LBCS	3.01115	4.45817	1.87917	2.37242	0.0176722	0.0770168
COL13A1	25.8178	4.44555	0.67892	6.54798	5.83224e-11	2.07369e-09
OR7E14P	8.17933	4.44535	1.18444	3.75314	0.000174636	0.0017789
ZNF790-AS1	25.0144	4.44222	0.715551	6.20811	5.36267e-10	1.6516e-08
ZNF350-AS1	5.53083	4.42301	1.45343	3.04315	0.00234119	0.0156636
GATA6-AS1	12.285	4.37612	1.00305	4.3628	1.28409e-05	0.000178467
RPL35AP5	5.2828	4.35614	1.4291	3.04817	0.00230237	0.0154829
GCK	4.87857	4.35419	1.53484	2.83689	0.00455551	0.026826
SLC25A10	2.81004	4.3541	2.05679	2.11694	0.0342648	0.12582
MIR503HG	2.80364	4.35151	1.90538	2.28381	0.022383	0.0921445
SERINC2	2.80311	4.3515	1.83129	2.37619	0.0174923	0.0763722
RPS29P17	2.78712	4.34324	2.02086	2.14921	0.031618	0.118612
PNMA8A	2.8031	4.34102	1.97544	2.19749	0.0279853	0.108277
COL4A6	5.34679	4.31942	1.43461	3.01086	0.00260509	0.0171065
PPARG	9.66916	4.31639	1.08442	3.98038	6.88056e-05	0.000789099
IFI16	5.03221	4.29256	1.51246	2.83814	0.00453779	0.0267456
EPCAM-DT	2.73104	4.29194	1.95495	2.19541	0.0281339	0.108596
WNT16	4.65507	4.28592	1.55042	2.76436	0.00570341	0.0321429
SULT1C4	2.70011	4.27655	1.90225	2.24816	0.0245662	0.098535
SCN1A-AS1	15.3191	4.25629	0.8773	4.85159	1.22478e-06	2.20428e-05
ZNF747	4.89935	4.24882	1.48951	2.85249	0.00433779	0.0258221
ST7-OT4	27.019	4.24839	0.629464	6.74922	1.48642e-11	5.73584e-10
CCDC146	12.6821	4.24661	0.948161	4.47879	7.50665e-06	0.000111917
HRAT92	2.61374	4.24482	2.01782	2.10367	0.0354073	0.128754
CCNI2	76.5332	4.22585	0.39641	10.6603	1.56101e-26	2.56005e-24
MZT1	2.56468	4.22	2.02525	2.08369	0.0371881	0.133277
RGMB-AS1	488.042	4.20294	0.201704	20.8371	1.99536e-96	3.73988e-93
EEPD1	2.52353	4.17251	2.10793	1.97944	0.0477666	0.159141
CSP2	14.438	4.1677	0.912402	4.56783	4.92803e-06	7.68796e-05
COL26A1	2.52875	4.15652	1.94853	2.13316	0.0329116	0.122081
BCL2L14	2.46168	4.13888	2.04351	2.02538	0.0428286	0.147052
IKBKG	6286.67	4.13158	0.140967	29.3089	7.98493e-189	3.49208e-185
SCD	36.3506	4.13079	0.577251	7.15597	8.3086e-13	3.8115e-11
RXFP4	2.46742	4.12424	1.90251	2.1678	0.0301742	0.114596
S1PR3	17.382	4.12385	0.781807	5.27476	1.32929e-07	2.7994e-06
EFR3B	4.52102	4.11173	1.52582	2.69476	0.00704385	0.0377513
OR13E1P	2.40675	4.10946	1.94784	2.10976	0.0348794	0.127505
CCDC24	20.4402	4.10816	0.722165	5.68868	1.28025e-08	3.2364e-07
RSPH14	17.854	4.10382	0.784218	5.23301	1.66774e-07	3.45667e-06
LPAR2	2.4269	4.10257	1.94363	2.11077	0.0347917	0.127256
TARS3	2.35717	4.09331	2.07921	1.96869	0.0489889	0.162061
ADAMTS1	18.3066	4.09216	0.806005	5.07709	3.83266e-07	7.43853e-06
TNC	6.39237	4.08024	1.28123	3.18463	0.00144942	0.0106833
KAZALD1	63.2439	4.06979	0.442138	9.2048	3.42308e-20	3.25441e-18
CLDN2	25.0987	4.06867	0.664067	6.1269	8.96076e-10	2.64191e-08
CSGALNACT2P1	9.35348	4.06775	1.08243	3.75798	0.000171292	0.00175027
PPM1L	9.93791	4.06726	1.05781	3.84497	0.000120568	0.00129766
PITX2	13.6563	4.05425	0.957926	4.23232	2.31297e-05	0.000295196
RAET1E-AS1	11.961	4.04829	1.00644	4.02237	5.76157e-05	0.000671977
ACP5	10.3577	4.04647	1.00253	4.03625	5.43121e-05	0.000637936
CLDN4	168.826	4.03729	0.315297	12.8047	1.54228e-37	4.70575e-35
CCBE1	6.04934	4.03211	1.27545	3.16132	0.00157058	0.0114287
RASA4CP	7.03899	4.02879	1.25521	3.20966	0.00132894	0.0099583
VSIG10L2	38.3958	4.02674	1.53502	2.62325	0.00870956	0.0447064
C16orf70	120.291	4.02322	0.318774	12.6209	1.61886e-36	4.61726e-34
SOCS3-DT	4.02934	4.01191	1.56905	2.5569	0.010561	0.0520904
LINC00707	2.28125	4.00048	1.94084	2.06121	0.0392832	0.138398
SSR4P1	2.21418	3.98082	1.98717	2.00326	0.0451495	0.153144
MIR4273	7.90384	3.9765	1.13943	3.4899	0.000483204	0.00426625
PRDM7	2.17792	3.97215	1.99469	1.99136	0.046441	0.156171
MOK	209.181	3.94278	0.27445	14.3661	8.44327e-47	3.81985e-44
KRT8P47	22.844	3.93169	0.676116	5.81512	6.05915e-09	1.59952e-07
CASTOR3	12.9009	3.89381	1	3.89381	9.86808e-05	0.00108081
YBX1P2	5.64071	3.88689	1.31211	2.96232	0.00305334	0.0194559
SSPN	24.8758	3.88308	0.626252	6.20052	5.62787e-10	1.72922e-08
TM4SF18	3.85542	3.88113	1.75937	2.20598	0.0273855	0.106553
PICART1	59.2789	3.87281	0.432291	8.95882	3.28174e-19	2.76003e-17
PDE6B	4.2414	3.86258	1.60936	2.40007	0.0163918	0.0726802
CCR10	117.415	3.8601	0.679815	5.67816	1.36153e-08	3.43525e-07
NPHS1	14.997	3.85373	0.804957	4.78749	1.68878e-06	2.94246e-05
FUT8-AS1	11.7174	3.84655	0.902672	4.26129	2.0325e-05	0.000263502
MAST4	7.418	3.82357	1.18093	3.23775	0.00120477	0.00913151
NXNL2	9.15671	3.81958	1.08664	3.51503	0.000439707	0.00392981
SIDT1	4.09522	3.81822	1.54619	2.46945	0.0135322	0.0630261
NALCN-AS1	178.292	3.81818	0.257869	14.8066	1.32698e-49	7.25417e-47
ITPKA	3.52527	3.81747	1.64872	2.31542	0.0205899	0.0865277
SPEGNB	5.02141	3.81251	1.44854	2.63197	0.00848915	0.0438494
MYCBPAP	3.3119	3.78985	1.69932	2.23022	0.025733	0.101938
LCMT1-AS2	14.9783	3.73754	0.849982	4.3972	1.09656e-05	0.000155366
ZBTB45	156.462	3.73356	0.291069	12.8271	1.15673e-37	3.6134e-35
KCNK12	7.48328	3.73014	1.27856	2.91746	0.00352893	0.0219014
HLA-H	18.0432	3.72651	0.755274	4.93398	8.05692e-07	1.48883e-05
RN7SL767P	3.52667	3.71736	1.78814	2.07889	0.037627	0.134441
LRRK2-DT	3.60779	3.69893	1.60342	2.30689	0.0210608	0.0879711
TMEM79	234.941	3.6952	0.243865	15.1526	7.28252e-52	4.1542e-49
NPR3	3.82266	3.69494	1.64208	2.25016	0.0244387	0.0981538
NKD2	25.258	3.6917	0.611775	6.03442	1.59537e-09	4.57014e-08
KRT81	9.31215	3.68846	1.04141	3.54179	0.000397425	0.00359849
MROH2A	16.5559	3.66851	0.742204	4.94272	7.70403e-07	1.42764e-05
CNIH3-AS1	5.17439	3.65452	1.35066	2.70574	0.0068153	0.0369033
LINC01978	3.15397	3.64265	1.65735	2.19788	0.027958	0.108203
C16orf95	3.11398	3.63414	1.80368	2.01484	0.0439209	0.149907
TBX18-AS1	18.6316	3.62593	0.749194	4.83978	1.29984e-06	2.32025e-05
CXCL3	4.56266	3.62485	1.5405	2.35304	0.0186208	0.0800735
DEPP1	12.9875	3.61145	0.8666	4.16737	3.08129e-05	0.000383917
ZNF331	4.73272	3.60973	1.36269	2.64896	0.00807395	0.0421026
ANGPT4	51.0723	3.60452	0.432914	8.32617	8.35027e-17	5.64719e-15
LMOD1	29.0529	3.6043	0.559307	6.44423	1.16189e-10	3.94923e-09
RPSAP52	57.7109	3.59761	0.434675	8.27655	1.268e-16	8.44473e-15
MED12L	4.46454	3.58484	1.42134	2.52216	0.0116636	0.0561309
PPM1B	3.1657	3.57901	1.68478	2.12431	0.033644	0.124131
RPL29P23	7.57736	3.56753	1.09977	3.24389	0.00117911	0.00897524
CYP3A4	4.59026	3.55863	1.37614	2.58595	0.00971113	0.0485789
CDHR5	15.9666	3.55757	0.756574	4.70221	2.57358e-06	4.29039e-05
B4GALT4-AS1	582.518	3.55591	0.215284	16.5173	2.7545e-61	2.00772e-58
LINC02739	8.31135	3.5506	1.16311	3.05267	0.00226817	0.0153078
CEP164P1	3.50363	3.55047	1.65205	2.14913	0.0316238	0.118612
PRRT2	29.3699	3.55005	0.598105	5.93551	2.92942e-09	8.12559e-08
JCAD	16.7571	3.54694	0.822331	4.31328	1.60852e-05	0.000214688
TGFBR3L	12.2376	3.53927	0.872103	4.05831	4.9429e-05	0.00058795
MMP2	42.7853	3.53865	0.56463	6.2672	3.67604e-10	1.16497e-08
FAM107B	12.3388	3.52675	1.0064	3.50431	0.000457791	0.0040665
ZBTB12	9.97824	3.52537	0.985294	3.57798	0.000346254	0.00320145
TNFRSF14-AS1	16.409	3.50961	0.781029	4.49358	7.00367e-06	0.00010574
LINC01278	4.51881	3.49058	1.3733	2.54174	0.0110302	0.0539382
ANPEP	60.664	3.48537	0.417836	8.34147	7.33696e-17	4.98761e-15
FLJ13224	2.97365	3.47951	1.71021	2.03455	0.0418962	0.144957
ZEB2	5.97439	3.43886	1.21174	2.83796	0.00454026	0.0267482
PHKA2	7.05514	3.43314	1.22284	2.80752	0.00499252	0.0288143
ABCC2	54.5153	3.42784	0.482582	7.10312	1.21975e-12	5.42481e-11
RN7SKP150	4.5092	3.42676	1.53599	2.23097	0.0256829	0.101801
MEF2C-AS2	8.79919	3.42198	1.03693	3.30009	0.000966522	0.00761151
WNT8B	11.6231	3.41373	0.917371	3.72121	0.000198269	0.00197816
RPS2P5	20.7332	3.41339	0.657083	5.19476	2.04981e-07	4.19744e-06
ZNF185	17.0679	3.40415	0.719271	4.73278	2.21469e-06	3.75896e-05
MIR100HG	4.46487	3.40337	1.54824	2.19822	0.0279337	0.108176
KIZ-AS1	8.23702	3.39814	0.990283	3.43149	0.000600286	0.00510418
PINK1-AS	2622.69	3.36451	0.135428	24.8435	3.04282e-136	9.98045e-133
PRKG1-AS1	1947.28	3.36366	0.13776	24.4169	1.13067e-131	2.4724e-128
CFAP44	30.373	3.35992	0.54345	6.18257	6.30674e-10	1.90217e-08
IRF5	11.0596	3.3537	0.892859	3.75613	0.000172559	0.00176047
NUP210L	5.33439	3.34592	1.26326	2.64863	0.0080819	0.0421121
LAMC2	8.60149	3.33916	1.01658	3.28469	0.00102095	0.00798121
MDK	7.96269	3.33728	1.09761	3.0405	0.00236187	0.0157779
ATAT1	4.10432	3.33662	1.44344	2.31157	0.0208016	0.0871659
AZIN2	14.9005	3.30727	0.849371	3.89379	9.86897e-05	0.00108081
EFCAB2	35.5596	3.30142	0.506124	6.52295	6.8938e-11	2.42484e-09
APOA1-AS	9.81912	3.28597	0.951828	3.45228	0.000555878	0.00477298
SCGB1A1	28.2038	3.27817	0.63731	5.14375	2.69302e-07	5.39442e-06
FOXQ1	9.90181	3.27639	0.972637	3.36856	0.000755617	0.00617732
RASSF4	6.89134	3.2711	1.26818	2.57938	0.00989788	0.0494329
ENPP7P4	5.39442	3.26488	1.20619	2.70677	0.00679421	0.0368195
ABCD1	14.3398	3.26234	0.851948	3.82927	0.000128525	0.00136317
ZNF165	4.63297	3.26088	1.38473	2.35489	0.0185281	0.0797536
GALNT9	26.3403	3.25221	0.576844	5.63793	1.72109e-08	4.27664e-07
MSMO1	3.44887	3.25063	1.59816	2.03398	0.0419538	0.14508
TSNAX	53.9139	3.23036	0.3989	8.09818	5.57886e-16	3.46894e-14
LINC01783	9.42916	3.22079	0.950279	3.38931	0.0007007	0.00581479
BHLHA15	4.02148	3.21752	1.5818	2.03409	0.0419421	0.145078
ENG	75.7919	3.21542	0.368273	8.73108	2.52259e-18	1.95837e-16
CYP27B1	4.01027	3.21309	1.58957	2.02136	0.0432424	0.148247
P3H3	10.8515	3.20811	0.937636	3.42149	0.000622781	0.00525797
CACNA1H	28.6852	3.20805	0.560246	5.72615	1.02736e-08	2.63777e-07
HOATZ	5.33522	3.20537	1.26072	2.54249	0.0110064	0.0538421
LGR4-AS1	11.0854	3.19919	0.875532	3.65399	0.000258194	0.00249632
MAP7	4.25286	3.19404	1.45168	2.20024	0.02779	0.107935
SMTNL1	26.3249	3.18252	0.6075	5.23872	1.61698e-07	3.36742e-06
EREG	9.49685	3.16849	0.984818	3.21734	0.00129386	0.00972808
ST7	19.8502	3.13965	0.726333	4.3226	1.54198e-05	0.000207071
NDUFA13	36.6139	3.13139	0.475675	6.58304	4.60932e-11	1.66596e-09
FHAD1	36.4381	3.12646	0.471771	6.62707	3.42421e-11	1.25842e-09
PPM1N	97.6262	3.12536	0.328766	9.50635	1.97465e-21	2.07259e-19
ANK1	6.4936	3.12478	1.24772	2.50439	0.0122663	0.0584334
HMGA2-AS1	50.0129	3.11819	0.463207	6.73175	1.67638e-11	6.39364e-10
EMP1	7.55116	3.11683	1.12734	2.76477	0.00569629	0.0321166
MMP25-AS1	25.4069	3.10419	0.566814	5.47656	4.33685e-08	1.00529e-06
MDGA1	6.10687	3.1037	1.16372	2.66704	0.00765219	0.04032
ZNF436	93.5227	3.09222	0.309002	10.0071	1.41795e-23	1.80616e-21
ALAS2	6.34985	3.08918	1.14944	2.68756	0.00719769	0.0384346
LDLRAD2	2667.39	3.07962	0.148564	20.7292	1.88901e-95	3.09797e-92
CRYZP1	25.7602	3.07357	0.569195	5.39986	6.66917e-08	1.48809e-06
DUX4L9	99.253	3.07167	0.311898	9.84834	6.96846e-23	8.31147e-21
CP	546.585	3.07065	0.207501	14.7982	1.50384e-49	7.89217e-47
DNAAF3	19.867	3.06799	0.715012	4.29082	1.78012e-05	0.000235673
FOS	5.64089	3.06348	1.15034	2.66311	0.00774226	0.040663
PCED1B-AS1	19.116	3.04789	0.701298	4.34607	1.38597e-05	0.000190607
ANKRD13A	124.928	3.03737	0.293096	10.363	3.65178e-25	5.32349e-23
TMEM143	10.4002	3.03047	1.15078	2.63341	0.0084533	0.0436987
LINC00602	19.4741	3.02724	0.688785	4.39505	1.1075e-05	0.000156577
ZNF549	46.4146	3.02261	0.451105	6.70047	2.07745e-11	7.80977e-10
HROB	13.1569	3.02116	0.807142	3.74303	0.000181812	0.00184057
CLDN7	4.5004	3.00861	1.3261	2.26877	0.0232825	0.0949834
MYLK-AS1	611.074	3.00572	0.174434	17.2313	1.54699e-66	1.26853e-63
FBXO27	5.3599	2.99748	1.27886	2.34387	0.019085	0.0817216
SLC8A1-AS1	43.856	2.99089	0.433686	6.89645	5.33175e-12	2.19287e-10
THBS4-AS1	5.1315	2.98997	1.27285	2.34903	0.0188225	0.0807822
GGN	18.516	2.97366	0.648588	4.58483	4.54354e-06	7.16481e-05
ADRA1D	9.31105	2.96075	0.958617	3.08856	0.00201129	0.0139251
ZNF467	5.0413	2.95797	1.30805	2.26136	0.0237369	0.0962089
RN7SL15P	6.2031	2.95766	1.1386	2.59764	0.00938682	0.0474403
PPL	33.2089	2.95599	0.610057	4.84544	1.26332e-06	2.26431e-05
PABPN1P1	17.0189	2.95031	0.679307	4.34312	1.40472e-05	0.00019258
RNF224	6.27401	2.94538	1.19716	2.4603	0.0138821	0.0640698
EPHA5	6.79241	2.93103	1.14451	2.56094	0.0104389	0.0515461
IFITM1	168.708	2.92765	0.247183	11.844	2.31064e-32	5.13823e-30
JRK	208.438	2.92432	0.222643	13.1346	2.08633e-39	7.20334e-37
MYEOV	14.6434	2.90623	0.777439	3.73821	0.000185333	0.00186756
DELEC1	37.5934	2.9054	0.462391	6.28342	3.31203e-10	1.06244e-08
ANO7	6.03699	2.89558	1.25072	2.31514	0.0206054	0.0865651
TEX52	17.4084	2.8893	0.687392	4.20329	2.63069e-05	0.000331871
MYRF	86.5058	2.88425	0.372773	7.73728	1.01567e-14	5.67046e-13
HOXB2	65.0208	2.88405	0.369497	7.80535	5.93357e-15	3.35554e-13
STPG1	93.2735	2.88288	0.32046	8.99606	2.33965e-19	2.00629e-17
KCNIP2	16.5894	2.8814	0.70753	4.07247	4.6517e-05	0.000555831
G6PD	367.353	2.88039	0.208612	13.8074	2.29968e-43	9.14298e-41
ETFBKMT	346.578	2.87663	0.257169	11.1858	4.78724e-29	8.97265e-27
RNU6-1098P	7.9684	2.8729	0.983266	2.92179	0.00348025	0.0216505
MIR3187	96.0406	2.86903	0.296384	9.6801	3.66345e-22	4.03903e-20
NPAS1	8.33793	2.85728	1.1661	2.45028	0.0142746	0.0653693
CSF1	78.9112	2.85507	0.357791	7.97972	1.46663e-15	8.6288e-14
DSCR9	8.91148	2.84903	1.03716	2.74697	0.00601493	0.0335242
PAM16	5.18789	2.84546	1.2602	2.25794	0.0239493	0.0968303
ETS2	23.3084	2.84454	0.566703	5.01946	5.18182e-07	9.896e-06
MEGF9	3.76879	2.84382	1.41668	2.00738	0.0447088	0.152003
ZNF566	14.0121	2.84242	0.79614	3.57025	0.000356635	0.00328355
NUP210P3	5.37478	2.84075	1.27417	2.22949	0.0257813	0.102098
PRKAG2-AS1	5.64952	2.8407	1.2567	2.26044	0.0237938	0.0963532
PDZK1P1	37.9733	2.83323	0.538654	5.25983	1.44188e-07	3.01715e-06
PLPPR3	41.7638	2.82812	0.478223	5.91381	3.34293e-09	9.19482e-08
KLRK1-AS1	4.89138	2.82788	1.26116	2.24227	0.0249436	0.099673
INHBB	5.20461	2.82593	1.31209	2.15376	0.0312593	0.117547
LMO3	11.5187	2.82024	0.865831	3.25726	0.00112492	0.00866646
MYCL-AS1	6.09533	2.81898	1.3648	2.0655	0.0388759	0.137443
ZNF135	730.83	2.81571	0.156634	17.9764	2.98339e-72	3.01092e-69
RNA5SP440	4.10031	2.81312	1.30564	2.1546	0.0311934	0.11739
BAIAP2-DT	15.3914	2.79918	0.68434	4.09033	4.30752e-05	0.000518959
SNHG19	4.07311	2.79855	1.3785	2.03014	0.0423426	0.14604
GPC6	6.72989	2.79658	1.05232	2.65753	0.00787158	0.0411947
SOX21	15.4141	2.7949	0.738967	3.78217	0.000155466	0.00161242
PRSS36	10.1933	2.79412	0.938224	2.9781	0.00290046	0.0186356
LINC-PINT	30.0236	2.78186	0.583227	4.76978	1.84431e-06	3.18806e-05
PPP2R3B	29.6884	2.78114	0.627046	4.4353	9.19422e-06	0.000133676
RAB26	16.562	2.77958	0.780738	3.5602	0.000370569	0.00339279
BOLA2	3.88119	2.77729	1.36173	2.03952	0.0413978	0.14365
CTSC	9.45473	2.77558	0.925413	2.99929	0.00270607	0.0175935
MTERF2	20.1856	2.77072	0.604888	4.58055	4.63762e-06	7.27817e-05
KLF4	6.90465	2.76616	1.12858	2.45101	0.0142457	0.0652767
PRDM8	23.7782	2.76446	0.576867	4.79219	1.64972e-06	2.88207e-05
FZD4	452.381	2.76134	0.219945	12.5547	3.74683e-36	1.00323e-33
SSC4D	183.07	2.76032	0.242964	11.361	6.53655e-30	1.26117e-27
MIR1260B	7.47285	2.74719	1.00122	2.74383	0.00607273	0.0337453
NPAS2-AS1	591.467	2.7399	0.174993	15.6572	2.96715e-55	1.94645e-52
BTBD11	17.2468	2.72967	0.711437	3.83684	0.000124629	0.00133046
ZNF232	73.6786	2.72758	0.377463	7.2261	4.97079e-13	2.35439e-11
PDE2A-AS2	16.4202	2.71813	0.808426	3.36225	0.000773096	0.00630393
DDX59	9.41329	2.71668	0.9178	2.95999	0.0030765	0.019575
ABI3BP	16.8081	2.70916	0.801375	3.38064	0.000723166	0.00596603
ZSCAN5A	15.7687	2.7025	0.732426	3.68979	0.000224442	0.00220081
RPS15AP1	4.929	2.70019	1.29089	2.09173	0.0364625	0.131606
ZNF8-DT	88.7092	2.68757	0.32991	8.14637	3.75025e-16	2.35422e-14
LCA10	4.86233	2.68209	1.27995	2.09547	0.0361291	0.130726
CEACAM1	19.0579	2.68168	0.618532	4.33556	1.45392e-05	0.00019829
ANTXR2	6.64363	2.67745	1.29391	2.06927	0.0385212	0.13652
PAX8	4.65611	2.67165	1.29931	2.05621	0.0397627	0.139526
PTPRK-AS1	78.4379	2.67164	0.326279	8.18821	2.65141e-16	1.70522e-14
NEMP2	20.1509	2.67125	0.691953	3.86046	0.000113175	0.00122512
SCN1B	6.26323	2.66935	1.2282	2.17338	0.0297514	0.113372
P4HA3-AS1	44.9031	2.66865	0.446586	5.97567	2.29153e-09	6.46557e-08
NOP2	4.39434	2.66831	1.31901	2.02297	0.0430767	0.147756
ARL3	21.6724	2.66769	0.649066	4.11005	3.95575e-05	0.000480106
ABCC3	36.9015	2.66511	0.481136	5.53921	3.03844e-08	7.22646e-07
ZNF473	13.1392	2.66064	0.793143	3.35456	0.000794924	0.00645922
SPEG	18.2772	2.65825	0.676035	3.93212	8.42003e-05	0.000939341
MMAA	6.07698	2.65566	1.08289	2.45239	0.0141913	0.0650784
NR1D1	87.2452	2.65531	0.308632	8.60348	7.73362e-18	5.66844e-16
RSL1D1-DT	5.11703	2.64671	1.22095	2.16775	0.0301777	0.114596
SYNE1-AS1	89.9948	2.64363	0.331386	7.97748	1.49349e-15	8.7476e-14
SPACA6P-AS	8.25309	2.64173	0.957713	2.75838	0.0058089	0.0326351
CEP72	56.9235	2.63473	0.375271	7.02088	2.20481e-12	9.39194e-11
SLC35G1	5.39887	2.63429	1.18788	2.21764	0.0265797	0.104128
ZNF432	10.0134	2.6283	0.87396	3.00735	0.0026354	0.017271
KCNJ2	6.34098	2.62073	1.24701	2.10161	0.0355874	0.129194
AVPI1	20.826	2.61821	0.61533	4.25497	2.09075e-05	0.000269722
MARCKSL1P1	11.6432	2.61814	0.89221	2.93444	0.00334147	0.0209761
ZBTB20-AS1	6.38386	2.61462	1.24283	2.10376	0.0353997	0.128754
BBOF1	113.764	2.60614	0.304406	8.56139	1.11513e-17	7.99482e-16
KCNJ13	7.90189	2.60393	0.947282	2.74884	0.00598065	0.0333898
IQCK	617.004	2.60181	0.191039	13.6193	3.07654e-42	1.12123e-39
ZFX-AS1	4.25392	2.59583	1.30748	1.98536	0.047104	0.157694
TTC41P	13.2357	2.59451	0.781957	3.31796	0.00090676	0.00721448
NDUFA4L2	15.3123	2.59122	0.701559	3.69352	0.000221168	0.00217618
RALGPS2-AS1	70.1135	2.58412	0.377848	6.83905	7.97201e-12	3.2003e-10
DEFB131B	9.20855	2.58233	0.951275	2.7146	0.00663563	0.0361093
ERI2	153.215	2.57936	0.263464	9.79017	1.24088e-22	1.44074e-20
SHOX2	15.5347	2.56628	0.716459	3.58189	0.000341119	0.00316736
SOCS2	23.409	2.56417	0.587001	4.36826	1.25242e-05	0.000174806
ASMTL-AS1	641.292	2.55662	0.161896	15.7917	3.54838e-56	2.45025e-53
SPSB2	167.945	2.55646	0.243922	10.4807	1.06006e-25	1.61721e-23
IFIT3	12.7239	2.55583	0.799496	3.1968	0.00138961	0.0103296
ZNRF2	6.21848	2.55207	1.07578	2.3723	0.0176778	0.0770168
PEX1	53.6311	2.55188	0.405974	6.28583	3.26109e-10	1.04866e-08
LZTR1	4.65821	2.55187	1.28116	1.99185	0.0463876	0.156053
RHCG	8.38882	2.54985	0.944944	2.69841	0.00696722	0.0374938
CA12	27.3233	2.54704	0.512997	4.96502	6.86951e-07	1.28387e-05
ZNF175	8.14036	2.54595	0.912659	2.78959	0.00527741	0.0301829
ANKRD18A	10.661	2.54563	0.949903	2.67988	0.00736481	0.03912
KRT8P3	7.91846	2.54561	1.00531	2.53216	0.0113364	0.0549033
AKR1C2	6.29793	2.53926	1.10719	2.29342	0.0218237	0.0904255
ZFP69	7.1725	2.53807	1.09697	2.31372	0.0206829	0.0868074
KCNA7	8.77695	2.53405	0.947608	2.67416	0.00749178	0.0396179
MUC4	14.4712	2.53262	0.714633	3.54394	0.000394193	0.00357169
USP47	92.3553	2.53038	0.355067	7.12646	1.02981e-12	4.62709e-11
BRAT1	72.2496	2.52968	0.364887	6.93276	4.12705e-12	1.71895e-10
HES7	11.0218	2.52783	0.831257	3.04098	0.00235812	0.0157608
TNFSF9	4.17595	2.51912	1.27009	1.98342	0.0473208	0.158079
TSR2	202.03	2.51887	0.22734	11.0797	1.57344e-28	2.86186e-26
ZNF230-DT	125.837	2.50664	0.261223	9.59578	8.32883e-22	8.9569e-20
FAM219B	62.723	2.50351	0.350505	7.14259	9.1591e-13	4.1437e-11
MPL	5.2972	2.50137	1.25522	1.99278	0.0462861	0.155831
MEGF6	19.6401	2.50106	0.629513	3.97301	7.09708e-05	0.000807577
CYTH4	7.35989	2.50078	1.10493	2.26329	0.0236178	0.0958741
ODAD1	14.9245	2.49371	0.766782	3.25218	0.00114524	0.00877207
CREB3L2	7.04583	2.48598	1.141	2.17877	0.0293485	0.112129
MRPS17P1	6.5276	2.48448	1.18096	2.10379	0.0353972	0.128754
JPX	6.52797	2.4832	1.06242	2.33731	0.0194231	0.0828182
TMEM92	12.728	2.4801	0.739005	3.356	0.000790776	0.00643609
IL13RA1	8.15172	2.47927	1.1874	2.08798	0.0368001	0.132279
FAM189B	15.0086	2.47629	0.715051	3.4631	0.000533994	0.00463053
RNU7-75P	5.00837	2.47377	1.17452	2.10619	0.0351877	0.128275
IL12A-AS1	51.2377	2.47278	0.432322	5.71976	1.06674e-08	2.7282e-07
KCNQ5	8.59378	2.46517	0.940102	2.62224	0.00873537	0.0448175
SCMH1	40.9514	2.46402	0.449079	5.48683	4.09214e-08	9.55319e-07
MIR3074	81.7418	2.46393	0.344782	7.14635	8.91139e-13	4.05963e-11
LINC01465	31.4519	2.46141	0.542182	4.53981	5.63041e-06	8.70094e-05
MVK	156.093	2.46026	0.271431	9.06402	1.25725e-19	1.12212e-17
BDH1	9.44743	2.45969	0.83947	2.93005	0.00338906	0.0212022
TBPL1	24.1726	2.45492	0.692286	3.54611	0.000390964	0.00354979
BEND3P3	221.49	2.44963	0.245334	9.9849	1.77482e-23	2.23901e-21
VWA5B2	16.6079	2.44897	0.799789	3.06203	0.00219844	0.0149449
IMPA2	12.5234	2.44309	0.800088	3.05353	0.00226166	0.0152796
FAM131C	6.11218	2.443	1.24114	1.96835	0.049028	0.162146
COBLL1	4.74989	2.43995	1.20066	2.03218	0.0421358	0.145403
RUNX2	22.0529	2.43672	0.654522	3.7229	0.000196947	0.00196735
DIAPH2-AS1	34.2573	2.43609	0.48584	5.01419	5.32577e-07	1.01267e-05
CHRM4	6.183	2.43125	1.11052	2.18928	0.0285766	0.110013
CDC42EP3	20.9853	2.41511	0.584747	4.13017	3.62488e-05	0.000443642
FBXO24	34.4043	2.41423	0.500698	4.82172	1.42323e-06	2.50977e-05
TSGA10	6.38568	2.41142	1.09625	2.1997	0.0278281	0.107943
CARHSP1	232.049	2.40769	0.211919	11.3614	6.51055e-30	1.26117e-27
SPOCD1	5.43781	2.40253	1.14763	2.09346	0.0363082	0.131193
RMC1	685.629	2.40129	0.16706	14.3738	7.5585e-47	3.5417e-44
MYOM3	7.29415	2.39136	0.992599	2.4092	0.0159877	0.0713355
RPL7P50	7.77074	2.3901	1.09458	2.18359	0.0289926	0.111061
MAP3K13	46.3574	2.38863	0.412599	5.78925	7.07033e-09	1.84786e-07
PITPNM3	5.27467	2.38729	1.15749	2.06247	0.0391633	0.138124
HDDC2	85.5329	2.3828	0.324131	7.35133	1.96244e-13	9.78984e-12
DNASE1L2	16.0024	2.38032	0.738052	3.22514	0.0012591	0.00949387
GNA15	19.1357	2.37996	0.710406	3.35014	0.000807702	0.00654543
MZF1	108.57	2.37562	0.319122	7.44426	9.74916e-14	5.11636e-12
CLDN18	5.83907	2.37102	1.124	2.10945	0.0349055	0.127565
PKDREJ	8.46967	2.35912	0.963575	2.4483	0.0143533	0.0656378
WFDC21P	6.18829	2.35792	1.10335	2.13704	0.0325944	0.121144
LMO7	9.51144	2.35637	0.847353	2.78086	0.00542144	0.0308453
PCAT1	211.792	2.35514	0.215354	10.9361	7.74491e-28	1.33702e-25
SYT2	10.8856	2.35456	0.826658	2.84828	0.00439561	0.0260716
BRD7	749.021	2.35297	0.165037	14.2572	4.04218e-46	1.71075e-43
GCC2	88.0012	2.34996	0.340626	6.89895	5.23885e-12	2.16144e-10
PROSER2-AS1	67.2889	2.34934	0.331414	7.08883	1.35247e-12	5.93456e-11
MYOSLID	25.3668	2.34851	0.564428	4.16086	3.17045e-05	0.000393532
LINC01588	9.9487	2.34846	0.855812	2.74413	0.00606707	0.0337431
ITGB2-AS1	7.99505	2.34591	0.920831	2.5476	0.0108466	0.0532586
ZNF571-AS1	20.9968	2.34533	0.622446	3.76793	0.000164608	0.00169058
MARF1	23.0532	2.34012	0.560813	4.17273	3.00977e-05	0.00037572
TMEM9B	58.5882	2.33229	0.38286	6.09175	1.11681e-09	3.24889e-08
R3HDM2	14.3868	2.33053	0.785087	2.9685	0.00299253	0.0191616
HSPG2	132.998	2.32948	0.296198	7.86461	3.70238e-15	2.13988e-13
H3P37	8.42049	2.3175	1.1073	2.09292	0.036356	0.13133
PRKCH	7.02168	2.31569	1.09053	2.12345	0.0337159	0.124326
UPK3B	55.8265	2.31541	0.376535	6.14924	7.78534e-10	2.31618e-08
BCAR3	101.115	2.31381	0.283844	8.1517	3.58835e-16	2.26342e-14
KLB	7.60639	2.31297	0.962424	2.40327	0.016249	0.0721935
TMEM161B	43.0683	2.30647	0.414606	5.56304	2.65109e-08	6.35873e-07
KRAS	35.6778	2.29845	0.489272	4.69769	2.6312e-06	4.38088e-05
RDH10-AS1	9.17856	2.29526	0.954282	2.40523	0.0161625	0.0718575
HAR1B	22.6376	2.2948	0.561077	4.08999	4.31387e-05	0.000519247
NF1	46.3317	2.29352	0.392111	5.84915	4.94081e-09	1.33108e-07
TBX2	10.5336	2.28701	0.822391	2.78093	0.00542031	0.0308453
USP30-AS1	37.2806	2.28619	0.458732	4.9837	6.23793e-07	1.17252e-05
ABCB8	29.645	2.28509	0.482066	4.74021	2.13502e-06	3.63313e-05
CFAP44-AS1	21.2258	2.28148	0.592166	3.85276	0.000116793	0.00126014
TEX45	9.38096	2.27919	0.947461	2.40557	0.0161471	0.0718138
KDM4A	24.9497	2.27646	0.57685	3.94637	7.93446e-05	0.000892032
VSIG10L	43.8517	2.27645	0.431143	5.28003	1.29163e-07	2.72886e-06
RBM7	83.8044	2.27332	0.305414	7.4434	9.81252e-14	5.12909e-12
TRPA1	74.9135	2.26906	0.347614	6.52753	6.68648e-11	2.35824e-09
ELL3	27.7854	2.26616	0.571857	3.96282	7.40704e-05	0.000839934
PCOLCE	24.905	2.2636	0.575613	3.9325	8.40677e-05	0.000938697
IGLON5	41.2498	2.26048	0.42502	5.31853	1.04607e-07	2.26286e-06
SMARCD3	251.421	2.25237	0.222707	10.1136	4.80906e-24	6.57238e-22
RN7SKP23	127.323	2.24102	0.28776	7.78782	6.81735e-15	3.82238e-13
FCHSD2	37.9827	2.24088	0.455712	4.91731	8.77401e-07	1.61452e-05
ZBTB45P2	15.6404	2.24074	0.670819	3.3403	0.000836873	0.00674848
MAMDC4	19.1002	2.23303	0.686761	3.25154	0.00114781	0.00878093
AGK	169.232	2.232	0.242154	9.21728	3.04736e-20	2.91835e-18
ZNF263	187.411	2.23002	0.253627	8.79252	1.4624e-18	1.16283e-16
FAM114A1	13.6351	2.22749	0.739946	3.01034	0.00260954	0.0171271
SLC35A3	11.2536	2.22404	0.824798	2.69646	0.00700809	0.0376557
HLA-F-AS1	13.2025	2.22025	0.833786	2.66285	0.00774828	0.040663
GPRC5B	265.617	2.21756	0.23911	9.27422	1.78927e-20	1.7389e-18
IFNWP19	57.5556	2.2168	0.357994	6.19229	5.92953e-10	1.805e-08
AFAP1-AS1	4670.08	2.21483	0.151663	14.6037	2.66074e-48	1.34265e-45
NDUFB9	156.509	2.21304	0.243755	9.07893	1.09644e-19	9.92089e-18
PHKA2-AS1	329.867	2.21103	0.184132	12.0079	3.2298e-33	7.56697e-31
NARF-AS2	31.2874	2.19989	0.500292	4.39722	1.09647e-05	0.000155366
C16orf71	15.5548	2.19686	0.676823	3.24584	0.00117105	0.00893789
DPY19L3	11.4323	2.19579	0.795668	2.75968	0.00578583	0.0325236
MPP1	12.8894	2.19222	0.756707	2.89705	0.00376695	0.0229872
EML2	176.67	2.19051	0.246702	8.87919	6.73508e-19	5.59268e-17
RPS6KA5	9.11146	2.18793	0.946299	2.31209	0.0207726	0.0870724
IGFBP4	606.39	2.18713	0.225218	9.71116	2.70252e-22	3.05664e-20
BET1-AS1	8.78266	2.1784	1.01698	2.14203	0.032191	0.119984
RPS9P1	43.3746	2.17725	0.404396	5.38395	7.28703e-08	1.61496e-06
HDAC7	223.867	2.17707	0.225412	9.6582	4.53753e-22	4.96103e-20
STAG3	213.287	2.17691	0.215845	10.0855	6.40213e-24	8.65938e-22
MEST	85.0358	2.16913	0.356272	6.0884	1.14043e-09	3.31029e-08
STK26	14.2571	2.16884	0.733868	2.95535	0.0031231	0.019833
PARD6G	102.769	2.164	0.293076	7.38376	1.53886e-13	7.8255e-12
UQCC2	1525.96	2.16236	0.139274	15.5259	2.31623e-54	1.44709e-51
PCOLCE-AS1	43.3278	2.16202	0.458181	4.71871	2.3735e-06	3.99235e-05
C10orf95	149.255	2.16108	0.240853	8.97258	2.89651e-19	2.46768e-17
THRA	87.4979	2.15796	0.295834	7.29449	2.99801e-13	1.46768e-11
NAV2-AS2	127.012	2.15722	0.281268	7.66965	1.72466e-14	9.54747e-13
CHST11	22.9194	2.15507	0.596653	3.61194	0.000303918	0.00286451
PTPN6	25.6618	2.15393	0.547804	3.93192	8.42687e-05	0.000939341
INSIG1	16.2214	2.15311	0.67674	3.18159	0.00146467	0.0107601
F2RL1	7.14955	2.15215	0.961683	2.2379	0.0252276	0.100451
KHK	35.6816	2.15088	0.498588	4.31394	1.60368e-05	0.00021426
OPLAH	9.48339	2.14701	0.991559	2.16529	0.0303657	0.115077
LIN9	31.3489	2.14607	0.471503	4.55155	5.32521e-06	8.24873e-05
CCDC183-AS1	40.4203	2.14492	0.447165	4.79672	1.61287e-06	2.82145e-05
ZNF446	44.9505	2.14219	0.400065	5.35459	8.57503e-08	1.8845e-06
ZFYVE9	52.6711	2.13919	0.393255	5.4397	5.33714e-08	1.20938e-06
ZBTB48	8.6061	2.13731	0.949736	2.25042	0.0244222	0.0981538
ZNF181	12.587	2.13521	0.777958	2.74464	0.00605779	0.0337057
TAPBPL	362.382	2.13345	0.185075	11.5275	9.59345e-31	1.96666e-28
RPL7P42	8.72359	2.13306	0.90052	2.3687	0.0178508	0.077581
CA7	22.5438	2.12917	0.588616	3.61725	0.000297748	0.00281445
MARS1	546.057	2.12571	0.202681	10.488	9.81189e-26	1.51449e-23
NAPA	42.2147	2.1249	0.424066	5.01077	5.42127e-07	1.02934e-05
ARPC1B	7.78086	2.11559	0.913303	2.31642	0.0205354	0.0863817
ZSWIM7	81.6076	2.11285	0.371117	5.69323	1.24658e-08	3.16347e-07
CCR7	74.1024	2.10485	0.342587	6.14397	8.04858e-10	2.38908e-08
NATD1	12.7608	2.10069	0.733955	2.86215	0.0042078	0.0251969
VGF	33.9649	2.09808	0.489165	4.28912	1.79384e-05	0.000237011
CD9	18.9645	2.09602	0.627776	3.3388	0.000841406	0.00677576
TMEM39A	14.122	2.09535	0.709045	2.95518	0.00312491	0.019835
MYLK	140.42	2.0933	0.249296	8.39685	4.58627e-17	3.21775e-15
IGBP1-AS2	537.684	2.09302	0.160014	13.0802	4.27315e-39	1.40159e-36
CCT6P3	7.13816	2.09219	1.00158	2.08889	0.0367177	0.13218
ATP1B3-AS1	9.90358	2.08727	0.908727	2.29692	0.0216234	0.0897897
STXBP1	127.076	2.08613	0.290337	7.18519	6.71154e-13	3.1115e-11
RNY4P10	6.18437	2.0853	1.02594	2.03258	0.042095	0.14536
WEE2-AS1	7.19982	2.08364	0.97622	2.1344	0.0328105	0.121809
RIC3	40.3713	2.07774	0.420769	4.93796	7.89421e-07	1.46082e-05
MATN1	27.6145	2.07393	0.554151	3.74252	0.00018218	0.00184145
ALG13-AS1	7.56173	2.07167	0.906135	2.28627	0.0222386	0.0917229
NINJ2	24.8435	2.06853	0.576911	3.58552	0.000336403	0.00313244
RDH12	8.86688	2.06822	0.886971	2.33177	0.0197126	0.0836987
ZNF215	11.4048	2.06813	0.895151	2.31037	0.0208676	0.0873309
ARL4C	98.1205	2.06777	0.295731	6.99204	2.70911e-12	1.15028e-10
C1RL-AS1	167.592	2.06389	0.226243	9.12247	7.34317e-20	6.69044e-18
PPP3CA	19.6007	2.06171	0.59133	3.48656	0.000489267	0.00431107
ELMO1-AS1	10.0223	2.06055	0.948507	2.17241	0.0298246	0.113552
TRIM7	96.7577	2.05276	0.304923	6.73208	1.6726e-11	6.39364e-10
CYP2F2P	23.857	2.0481	0.550153	3.72279	0.000197035	0.00196735
NSMCE1-DT	7.554	2.04629	0.988557	2.06997	0.0384548	0.136359
IL12RB2	25.1174	2.04143	0.552986	3.69164	0.000222809	0.00218806
CYP2W1	8.39956	2.04095	0.961817	2.12198	0.0338398	0.124518
SLAMF8	66.4058	2.03952	0.369988	5.51241	3.53951e-08	8.3074e-07
HLX-AS1	38.4909	2.03675	0.441608	4.61213	3.98567e-06	6.37707e-05
EPN2-AS1	10.8607	2.03632	0.826471	2.46388	0.0137443	0.0636964
CLUL1	22.9675	2.03296	0.743969	2.73259	0.00628392	0.0346408
SNORC	8.94049	2.03223	0.971378	2.09211	0.0364287	0.131557
DBF4	63.4302	2.03038	0.347775	5.83819	5.27699e-09	1.41006e-07
CPLANE1	14.0121	2.02951	0.696565	2.9136	0.00357284	0.0220903
GRIN2C	72.9123	2.02454	0.324164	6.24542	4.22658e-10	1.32345e-08
NTF4	9.39526	2.0228	0.919607	2.19963	0.0278331	0.107943
DGUOK	44.8472	2.02133	0.468348	4.31588	1.58969e-05	0.000212824
ASPDH	16.1036	2.01764	0.71679	2.81483	0.0048803	0.0283192
THADA	33.0884	2.01556	0.462707	4.35602	1.32449e-05	0.000183111
SHLD2	2428.6	2.01494	0.132258	15.2349	2.07329e-52	1.23643e-49
HOXB3	83.636	2.01059	0.299081	6.72257	1.78545e-11	6.75074e-10
CBR4	275.959	2.01056	0.193658	10.382	2.99367e-25	4.41314e-23
EYS	23.5423	2.01041	0.559061	3.59605	0.000323081	0.00302341
YIF1B	3174.69	2.00813	0.156913	12.7977	1.68843e-37	5.0346e-35
H1-10-AS1	3574.35	2.00642	0.140473	14.2833	2.7817e-46	1.21653e-43
ZNF470-DT	10.5811	2.0046	0.944329	2.12278	0.0337721	0.124398
BOLA2B	11.0025	2.00282	0.805995	2.4849	0.0129587	0.060977
FABP5P3	12.271	2.00214	0.962385	2.08039	0.0374896	0.134087
ZBTB1	42.4055	2.00139	0.447929	4.4681	7.89171e-06	0.000116903
