# Supplementary material for: Downregulation of tropomyosin 2 promotes the progression of lung adenocarcinoma by regulating neutrophil infiltration through neutrophil elastase
Source: Cell Death Dis. 2025 Apr 8;16(1):264. doi: 10.1038/s41419-025-07531-1 (PMC11978998; doi:10.1038/s41419-025-07531-1)
Supplement: Supplementary file 8 — Supplementary Table 2 [file 41419_2025_7531_MOESM8_ESM.xlsx]

## Sheet: Sheet1
Supplementary table 2.Down-regulated differentially expressed genes
id	baseMean	log2FoldChange	lfcSE	stat	pvalue	padj
EXOC5	16.7367	-2.00013	0.689618	-2.90034	0.00372756	0.0228104
SETMAR	12.6643	-2.00094	0.7646	-2.61697	0.00887129	0.0452708
TP53I3	55.5657	-2.00325	0.392171	-5.10809	3.25433e-07	6.41094e-06
PAXBP1	11.5665	-2.00496	0.80027	-2.50535	0.012233	0.058299
HSPA1A	37.9531	-2.00636	0.455153	-4.4081	1.04279e-05	0.000148749
RRS1	69.4546	-2.00776	0.35712	-5.62208	1.88676e-08	4.63565e-07
SLC29A2	60.8196	-2.00801	0.398271	-5.04182	4.61119e-07	8.90999e-06
CMTM3	35.5405	-2.01008	0.555309	-3.61975	0.000294886	0.0027922
ADM	48.8733	-2.01236	0.470756	-4.27474	1.91359e-05	0.000251315
SYDE1	49.9804	-2.02361	0.424327	-4.76898	1.85157e-06	3.19639e-05
VAX1	11.9197	-2.02717	0.871981	-2.32479	0.0200834	0.0849708
LSG1	13.7167	-2.02957	0.758595	-2.67543	0.00746333	0.0394993
IKBIP	30.7752	-2.03092	0.55189	-3.67993	0.000233298	0.00228253
MAPK8IP2	10.6029	-2.03113	0.845669	-2.4018	0.0163145	0.0724108
TROAP	23.6885	-2.03411	0.588068	-3.45896	0.000542257	0.00468979
NDST1	67.2013	-2.03501	0.374705	-5.43098	5.6046e-08	1.26344e-06
H2BC12	25.8249	-2.03508	0.543771	-3.74253	0.000182177	0.00184145
SMG5	31.0848	-2.03544	0.572135	-3.55763	0.000374221	0.00342116
NCAPD3	383.581	-2.04218	0.200237	-10.1988	2.00793e-24	2.80256e-22
TEAD1	26.6661	-2.04531	0.563191	-3.63165	0.000281614	0.00269102
SCNM1	9.63285	-2.04841	0.945765	-2.16588	0.0303204	0.114972
CAMSAP2	8.78016	-2.05383	0.987452	-2.07993	0.0375316	0.134173
SCAMP2	14.2148	-2.0547	0.778791	-2.63832	0.00833189	0.0431889
OSGEP	8.63218	-2.05976	0.989257	-2.08213	0.0373308	0.133637
APEH	22.7657	-2.06826	0.649993	-3.18197	0.00146275	0.0107575
PALD1	8.62798	-2.06845	1.03062	-2.00699	0.0447509	0.152107
PURA	20.6556	-2.06984	0.613368	-3.37456	0.000739349	0.0060893
DSG2	15.3039	-2.07024	0.739045	-2.80123	0.0050908	0.0292503
IREB2	8.85639	-2.07462	0.924532	-2.24397	0.0248345	0.0993986
HERC2	23.9832	-2.07485	0.604918	-3.42996	0.000603673	0.00512965
DNAH1	15.3167	-2.07675	0.714522	-2.90648	0.00365516	0.0224933
CKAP2L	19.6972	-2.07874	0.612423	-3.3943	0.000688053	0.00572796
EIF4E3	31.6535	-2.08627	0.530916	-3.92958	8.50961e-05	0.00094776
JMJD6	20.8037	-2.08653	0.653679	-3.19198	0.001413	0.0104678
ASH2L	7.72423	-2.08981	0.959964	-2.17696	0.0294833	0.112579
GEMIN5	9.87965	-2.09156	0.878936	-2.37965	0.0173293	0.0758372
NDRG1	99.5116	-2.09363	0.303651	-6.89487	5.39155e-12	2.21054e-10
ALDH9A1	14.6741	-2.09412	0.816363	-2.56518	0.0103122	0.0510816
TEX264	7.67846	-2.09533	1.0617	-1.97357	0.0484305	0.160781
ITPRIP	19.7877	-2.09596	0.652458	-3.2124	0.0013163	0.00987413
HAT1	12.1429	-2.09963	0.778468	-2.69713	0.00699406	0.0376229
SPDL1	27.6719	-2.10239	0.599476	-3.50704	0.00045312	0.00403046
RELT	9.08783	-2.103	1.03715	-2.02766	0.0425947	0.146646
DNAJA4	12.1332	-2.10444	0.884893	-2.37818	0.0173981	0.0760371
CHMP6	15.4693	-2.10733	0.723541	-2.91252	0.00358524	0.0221357
PSMD13	24.4355	-2.10775	0.60327	-3.49388	0.000476052	0.0042116
ZC3H3	60.6579	-2.11058	0.385224	-5.47886	4.28083e-08	9.94062e-07
KCTD20	12.4634	-2.11146	0.911403	-2.31672	0.0205191	0.0863813
KLHL18	8.81473	-2.11335	0.979308	-2.158	0.0309276	0.116701
SELENOM	11.3046	-2.11404	0.922157	-2.29249	0.0218772	0.090574
UQCRB	23.3927	-2.11488	0.628922	-3.36271	0.000771815	0.0062974
NFKBIE	6.69992	-2.12096	1.03731	-2.04468	0.0408865	0.142626
RNF26	9.98694	-2.12343	0.958632	-2.21506	0.0267559	0.104662
ADRA2C	6.73802	-2.12534	1.07988	-1.96813	0.0490526	0.162149
DDX23	66.6818	-2.12727	0.378044	-5.62704	1.83325e-08	4.51262e-07
COX6C	8.96138	-2.13249	0.950551	-2.24343	0.0248692	0.0995071
PAIP2	20.3263	-2.13445	0.69862	-3.05523	0.00224887	0.0152107
KIF23	49.5359	-2.13521	0.443876	-4.81038	1.50642e-06	2.64582e-05
REEP2	12.529	-2.1425	0.870501	-2.46123	0.0138463	0.0640189
ALPK2	27.484	-2.14922	0.631698	-3.40229	0.000668239	0.00559496
ATXN7L3B	16.0389	-2.15176	0.739134	-2.9112	0.00360049	0.0222194
FAM83H	69.0823	-2.16077	0.343961	-6.28201	3.34227e-10	1.06953e-08
FAM219A	14.9637	-2.1728	0.719125	-3.02145	0.00251569	0.0165942
WNT5A-AS1	19.6724	-2.1733	0.622397	-3.49182	0.000479746	0.00424035
RBM38	23.6784	-2.17381	0.715884	-3.03654	0.00239306	0.0159295
HEXA	7.01586	-2.17532	1.07357	-2.02626	0.0427383	0.146864
DDX39B	9.35204	-2.1784	0.900828	-2.41822	0.0155968	0.070153
HEXA-AS1	6.9442	-2.18454	1.05633	-2.06806	0.0386348	0.136806
CTSH	32.4004	-2.1848	0.572145	-3.81862	0.000134202	0.00141651
LARP4B	23.333	-2.18905	0.596489	-3.66989	0.000242653	0.00236524
COL4A1	223.823	-2.19218	0.254027	-8.62968	6.15221e-18	4.56028e-16
INPP5F	9.32961	-2.19415	0.973227	-2.25451	0.024164	0.0974234
PSMG1	6.9915	-2.19786	1.11476	-1.97161	0.0486545	0.16128
THOC5	21.0212	-2.19902	0.631184	-3.48397	0.000494037	0.00435018
FAM228B	826.121	-2.20067	0.176157	-12.4927	8.18498e-36	2.14774e-33
SLMAP	17.82	-2.20477	0.673913	-3.2716	0.00106942	0.00831209
SLC16A4	10.8997	-2.20827	0.924617	-2.38831	0.016926	0.07437
PDK2	21.2908	-2.20917	0.644784	-3.42621	0.000612056	0.00518745
SDC4	22.354	-2.20981	0.625968	-3.53023	0.000415192	0.00373359
FBXO41	13.1741	-2.21126	0.845829	-2.61431	0.00894086	0.0454843
RNF19A	8.21098	-2.2164	1.00889	-2.19688	0.0280288	0.108413
OAT	8.15803	-2.21647	1.01885	-2.17545	0.0295963	0.112879
NOL11	13.3156	-2.22214	0.814688	-2.7276	0.00637968	0.0350508
KLF10	19.1127	-2.22502	0.6505	-3.42047	0.000625119	0.00527093
TMX1	12.0036	-2.23466	0.87065	-2.56666	0.0102684	0.0509346
KAT2B	16.9243	-2.23891	0.684758	-3.26964	0.00107686	0.00836154
POC1B-AS1	10.8055	-2.24383	0.891691	-2.51637	0.011857	0.0567543
TIMM10	7.19097	-2.24467	1.07762	-2.08299	0.0372522	0.133429
CRTC2	9.52479	-2.2461	0.939705	-2.39022	0.0168382	0.0741334
MRPL13	7.23246	-2.25018	1.07887	-2.08569	0.0370071	0.132909
ZNF703	8.39313	-2.25578	1.0087	-2.23633	0.0253304	0.100692
ENDOV	13.3113	-2.26088	0.771709	-2.9297	0.0033929	0.0212022
TRIP11	15.7849	-2.26133	0.773332	-2.92414	0.00345414	0.0215366
CKAP2	15.929	-2.26286	0.722527	-3.13187	0.00173698	0.0124499
URB1	20.587	-2.26602	0.63653	-3.55995	0.000370923	0.00339366
MRTFA	26.9091	-2.26797	0.551901	-4.10937	3.96736e-05	0.00048107
SLC26A11	7.46554	-2.26963	1.06126	-2.13862	0.0324661	0.120702
SF3B4	23.4387	-2.27702	0.613728	-3.71015	0.00020714	0.00205417
POFUT2	8.65348	-2.27834	0.983282	-2.31708	0.0204993	0.0863407
PHF14	7.31188	-2.28108	1.08207	-2.10807	0.0350248	0.127859
ZNF346	8.51977	-2.28185	1.10015	-2.07413	0.0380673	0.135657
PM20D2	6.13241	-2.28772	1.13652	-2.01292	0.0441231	0.150362
NTN1	17.0482	-2.29118	0.766265	-2.99007	0.00278917	0.0180265
LSM14B	29.9216	-2.29412	0.557279	-4.11665	3.84425e-05	0.000468307
C1QBPP2	22.1838	-2.29765	0.650232	-3.53358	0.000409977	0.00368923
CYTH1	14.79	-2.30287	0.824111	-2.79437	0.00520015	0.029806
IL6	26.1078	-2.30885	0.61644	-3.74546	0.000180067	0.00182572
MFSD14B	22.4945	-2.3101	0.604043	-3.8244	0.00013109	0.00138814
THUMPD1	6.25648	-2.3102	1.09845	-2.10315	0.0354523	0.128882
CHST14	8.78865	-2.31274	1.0342	-2.23627	0.0253341	0.100692
FBXW2	9.99391	-2.31372	0.893475	-2.58957	0.0096096	0.0481738
BOLA2P2	11.243	-2.31506	0.937533	-2.46932	0.0135372	0.0630261
CNDP2	26.3903	-2.31861	0.546789	-4.2404	2.23119e-05	0.000285871
CCN2	126.566	-2.32312	0.321618	-7.22323	5.07681e-13	2.38738e-11
AGTRAP	7.72076	-2.32445	1.04046	-2.23405	0.0254795	0.101208
GCNT2	12.5092	-2.32689	0.854931	-2.72173	0.00649405	0.0355453
LINC00342	8.97657	-2.32709	0.960536	-2.4227	0.0154056	0.0695532
UAP1L1	10.0941	-2.33309	0.95344	-2.44702	0.0144042	0.0658477
RSU1	20.2541	-2.3332	0.67224	-3.47078	0.000518946	0.00452168
FSIP1	1289.79	-2.33796	0.140139	-16.6832	1.73694e-62	1.34051e-59
NCEH1	10.1322	-2.33998	0.874853	-2.67471	0.00747934	0.0395681
SPATS2	12.6243	-2.34113	0.851986	-2.74784	0.00599887	0.0334527
TPD52L2	79.0615	-2.34148	0.339736	-6.89205	5.49924e-12	2.24766e-10
RNF7	7.73952	-2.34537	1.01908	-2.30146	0.0213658	0.0889056
HELLS	6.34767	-2.34549	1.08751	-2.15675	0.0310253	0.117002
CHST10	7.84944	-2.35827	1.111	-2.12266	0.0337827	0.124398
LAMB2	55.5137	-2.3628	0.396317	-5.96189	2.49335e-09	6.97501e-08
TUSC3	10.5288	-2.36565	0.932576	-2.53668	0.0111908	0.0544826
UBTD1	13.2475	-2.36944	0.864776	-2.73995	0.00614491	0.0340749
RANBP2	16.8124	-2.3725	0.768793	-3.086	0.00202866	0.0140084
KCNK15	34.2161	-2.3767	0.536784	-4.42767	9.52549e-06	0.000137637
GPX8	6.51566	-2.37767	1.14022	-2.08527	0.0370445	0.132939
DUSP3	20.9598	-2.38559	0.669046	-3.56566	0.000362941	0.00333692
ZFP91	7.75793	-2.38633	1.0764	-2.21695	0.0266265	0.104281
CNTROB	31.7336	-2.38953	0.554589	-4.30865	1.64254e-05	0.000219005
SPTBN5	6.56857	-2.40417	1.20037	-2.00286	0.0451928	0.153172
APLP2	119.128	-2.4126	0.313109	-7.70531	1.3053e-14	7.25657e-13
PHF19	32.0059	-2.41596	0.573728	-4.21098	2.54264e-05	0.000321181
TRPC4AP	18.8784	-2.41647	0.672997	-3.59062	0.000329899	0.00308062
ZSWIM6	6.7406	-2.41699	1.17528	-2.05653	0.0397318	0.139492
TCTA	6.61588	-2.41745	1.12471	-2.14939	0.0316033	0.118612
SLC9A8	6.64363	-2.42167	1.13975	-2.12474	0.0336085	0.12407
THBS1-AS1	418.476	-2.42329	0.20534	-11.8014	3.84079e-32	8.26086e-30
ZNF445	5.4189	-2.43328	1.21483	-2.00297	0.0451805	0.15317
TBCC	5.4551	-2.43518	1.24215	-1.96046	0.0499421	0.164336
PITPNB	13.5746	-2.43708	0.778176	-3.13178	0.00173749	0.0124499
SMAD5	9.41796	-2.43832	0.936901	-2.60253	0.00925375	0.0468761
TGFB3-AS1	9.63967	-2.44217	1.04041	-2.34733	0.0189086	0.0810986
VAPB	13.4144	-2.44387	0.879917	-2.77739	0.00547971	0.0311363
ZNF469	47.3699	-2.44854	0.479451	-5.10696	3.2738e-07	6.43961e-06
EDEM2	6.81283	-2.45316	1.0892	-2.25226	0.0243055	0.0978486
SPHK1	17.8265	-2.45365	0.688488	-3.56382	0.000365491	0.00335567
SMAD7	18.9068	-2.45381	0.722646	-3.39558	0.000684823	0.00570831
BLOC1S2	15.1956	-2.45556	0.793363	-3.09513	0.00196725	0.0137216
AAK1	6.80769	-2.4557	1.11714	-2.1982	0.0279346	0.108176
WDR61	6.78964	-2.46459	1.14179	-2.15852	0.0308875	0.116583
GBP1	5.51191	-2.4676	1.19655	-2.06226	0.0391828	0.138156
TMED10P1	22.261	-2.47057	0.706771	-3.49558	0.00047303	0.00418823
CRISPLD2	17.6496	-2.47392	0.762696	-3.24366	0.00118005	0.00897524
SAR1A	9.62097	-2.47599	0.934873	-2.64848	0.0080854	0.0421121
NEDD4	29.1324	-2.48822	0.535634	-4.64537	3.39465e-06	5.4985e-05
SLAIN2	5.634	-2.48975	1.20594	-2.06457	0.0389638	0.13768
PDLIM5	6.92137	-2.4898	1.19384	-2.08555	0.0370193	0.132909
CNN2	151.454	-2.49326	0.275142	-9.06175	1.28374e-19	1.13802e-17
OPA1	8.35611	-2.49396	0.986328	-2.52853	0.0114543	0.0553926
MARK2P9	19.7695	-2.49399	0.708402	-3.52058	0.000430602	0.00386158
HELZ2	42.8023	-2.49531	0.495961	-5.03126	4.87254e-07	9.34616e-06
TMEM75	35.4488	-2.49727	0.554127	-4.50668	6.5849e-06	0.000100458
CMTM8	7.08352	-2.50151	1.07642	-2.32393	0.0201295	0.0851036
IGFBP2	12.4524	-2.50771	0.866063	-2.89554	0.00378512	0.0230732
TTLL4	6.94356	-2.5132	1.16556	-2.15622	0.0310663	0.117056
DENND5B	5.77624	-2.51435	1.27254	-1.97585	0.0481719	0.160166
RANBP10	7.19795	-2.52444	1.13522	-2.22375	0.0261655	0.103032
PRRT3-AS1	12.8348	-2.52452	0.850563	-2.96806	0.00299687	0.0191706
SCD5	10.1501	-2.52718	0.970996	-2.60267	0.00925008	0.0468757
RNF168	8.64621	-2.53264	0.962991	-2.62997	0.00853916	0.0440038
ADAMTS13	5.80529	-2.53446	1.20284	-2.10706	0.0351121	0.128049
KBTBD2	8.55191	-2.53458	1.0121	-2.50428	0.0122701	0.0584334
ATP6V0A1	8.43388	-2.53717	1.08695	-2.33422	0.0195843	0.0833429
SGK1	5.75301	-2.53897	1.19116	-2.13151	0.0330474	0.122481
ZWINT	35.8234	-2.53975	0.523299	-4.85335	1.21395e-06	2.18777e-05
CAT	10.0636	-2.54209	0.887389	-2.86468	0.00417424	0.0250302
PI4KAP2	5.70066	-2.54658	1.28013	-1.98932	0.046666	0.156652
TMEM201	5.86599	-2.54715	1.20272	-2.11782	0.0341903	0.125581
ARF3	11.5733	-2.54878	0.874627	-2.91414	0.00356674	0.0220716
ACTR8	13.0782	-2.55329	0.83179	-3.06964	0.0021432	0.0146299
FAT1	64.7531	-2.5554	0.379877	-6.72692	1.73293e-11	6.59014e-10
C6orf47	5.70461	-2.55575	1.28288	-1.9922	0.0463493	0.155964
AURKA	26.0205	-2.55697	0.582598	-4.38891	1.13921e-05	0.000160714
DNMBP	24.4612	-2.55746	0.622773	-4.10657	4.01583e-05	0.000486498
CALCOCO1	13.0615	-2.56447	0.87813	-2.92038	0.00349608	0.021722
EPAS1	103.582	-2.56469	0.323682	-7.92351	2.309e-15	1.3464e-13
CFAP410	161.664	-2.56694	0.256384	-10.0121	1.34879e-23	1.73741e-21
KDM8	11.7302	-2.57035	0.84452	-3.04357	0.00233791	0.0156497
MYBL2	79.8867	-2.57559	0.397053	-6.48676	8.76998e-11	3.04397e-09
ADAMTS7	7.15504	-2.57714	1.20949	-2.13076	0.0331089	0.122605
APH1A	13.1295	-2.57799	0.857398	-3.00677	0.00264042	0.0172952
LILRA6	17.8785	-2.58413	0.72642	-3.55735	0.000374619	0.00342116
DIP2B	10.1827	-2.58498	0.944955	-2.73556	0.0062274	0.0344487
IL15RA	8.77037	-2.5873	1.01991	-2.5368	0.0111871	0.0544826
PSEN1	10.2767	-2.59213	0.961412	-2.69617	0.00701412	0.0376689
PDGFC	5.83391	-2.59806	1.20991	-2.14731	0.0317688	0.118918
A2M	12.1133	-2.60053	0.878982	-2.95857	0.00309068	0.0196557
SLC35E3	6.10511	-2.60304	1.24817	-2.08549	0.0370252	0.132909
MPHOSPH10	20.7224	-2.60478	0.650083	-4.00684	6.15371e-05	0.000713221
OPN3	7.39512	-2.60651	1.16008	-2.24683	0.0246506	0.0988133
NQO2	83.0712	-2.61628	0.363986	-7.18785	6.58204e-13	3.06228e-11
NUDCD1	8.84684	-2.61793	1.03801	-2.52206	0.0116669	0.0561309
TTYH1	25.9096	-2.62658	0.600509	-4.37393	1.22028e-05	0.000171075
RBM5	22.4113	-2.63353	0.684791	-3.84575	0.000120186	0.00129461
URM1	10.5575	-2.63812	0.93555	-2.81986	0.0048045	0.0279287
LAMB3	36.2409	-2.64274	0.585926	-4.51037	6.47152e-06	9.89698e-05
TRAF3IP2	15.5812	-2.64471	0.854788	-3.094	0.0019748	0.0137523
RAB33B	7.64323	-2.64743	1.07659	-2.45909	0.0139289	0.0641671
RBSN	12.2539	-2.64931	0.944077	-2.80624	0.00501231	0.0288934
FAM201A	24.2433	-2.65043	0.650785	-4.07266	4.64794e-05	0.000555831
BIRC3	7.68915	-2.65133	1.10524	-2.39887	0.0164459	0.0728214
NNMT	30.6537	-2.66578	0.566133	-4.70875	2.49236e-06	4.18156e-05
ILKAP	6.19757	-2.66975	1.18297	-2.25683	0.024019	0.0970224
FBXL5	10.992	-2.6771	0.902994	-2.9647	0.00302981	0.019353
DGKG	4.64216	-2.68013	1.36673	-1.96098	0.0498816	0.164269
NDRG3	6.24743	-2.68361	1.1585	-2.31645	0.0205338	0.0863817
SLC35E1	6.18739	-2.68428	1.18484	-2.26552	0.0234809	0.0955549
CDRT15	12.4914	-2.68575	0.858441	-3.12864	0.00175619	0.0125428
EMX1	4.69443	-2.68963	1.30062	-2.06796	0.0386435	0.136806
FIBP	14.0428	-2.69189	0.839058	-3.20822	0.00133557	0.0100016
FBXO7	6.35205	-2.70243	1.19649	-2.25864	0.0239059	0.0967029
DENND3	327.515	-2.7026	0.197619	-13.6758	1.41628e-42	5.46517e-40
TGFBI	69.5691	-2.70397	0.372806	-7.25303	4.07549e-13	1.94438e-11
PDE4DIPP6	37.9552	-2.70845	0.48998	-5.52767	3.24515e-08	7.67109e-07
NEFH	7.80563	-2.71052	1.12663	-2.40587	0.0161342	0.0718047
MUC6	8.15755	-2.71323	1.11205	-2.43986	0.014693	0.0669116
FOXO3B	9.84613	-2.7181	1.05027	-2.588	0.00965351	0.0483597
LRRC20	4.70807	-2.71868	1.3756	-1.97636	0.0481144	0.160056
PHLDB1	15.7649	-2.71974	0.793739	-3.42649	0.00061143	0.0051855
POMT2	6.30627	-2.72255	1.30046	-2.09353	0.0363018	0.131193
NCOA3	36.8663	-2.73383	0.524521	-5.21205	1.86769e-07	3.84679e-06
TFRC	19.3858	-2.73698	0.679799	-4.02616	5.6695e-05	0.000662957
OXR1	4.78557	-2.73849	1.34717	-2.03277	0.0420754	0.145355
GEN1	4.79913	-2.74077	1.32379	-2.07039	0.038416	0.136295
LNPK	4.80559	-2.74306	1.32745	-2.06642	0.0387892	0.137211
ACVR1	6.35805	-2.74584	1.23931	-2.21562	0.0267174	0.104543
SERPINH1	81.1001	-2.7459	0.339442	-8.08943	5.99423e-16	3.69222e-14
AQP6	9.88045	-2.7465	0.962182	-2.85445	0.00431108	0.0256864
LINC00621	12.9031	-2.74675	0.892259	-3.07842	0.00208099	0.0143021
NUP160	14.5789	-2.74982	0.759155	-3.62222	0.00029209	0.00277095
SARS2	4.8514	-2.75069	1.36679	-2.01251	0.0441659	0.150469
SDF2	19.4769	-2.75826	0.692126	-3.98521	6.74216e-05	0.000775939
TP53TG5	54.0357	-2.76126	0.416511	-6.6295	3.36834e-11	1.24136e-09
RIPK2	5.07042	-2.77224	1.37628	-2.0143	0.0439778	0.149984
LEMD3	9.7883	-2.77757	0.960486	-2.89184	0.00382992	0.0232943
MID1	8.13844	-2.77816	1.05585	-2.63122	0.00850798	0.0439122
JAG2	37.697	-2.78035	0.523043	-5.31572	1.06235e-07	2.28867e-06
CDK8	8.21393	-2.78399	1.11493	-2.49702	0.0125242	0.0593543
CSNK1G2-AS1	6.79324	-2.78526	1.19537	-2.33003	0.0198045	0.0839882
DDX52	9.95828	-2.79256	0.962387	-2.9017	0.00371144	0.0227436
KMT5B	6.62486	-2.794	1.15831	-2.41213	0.0158595	0.0708469
INTS5	13.2476	-2.79889	0.858973	-3.25841	0.00112038	0.0086365
TRPM7	4.96843	-2.79903	1.38352	-2.02311	0.0430615	0.147756
IL6-AS1	11.7069	-2.80386	0.865599	-3.23922	0.00119859	0.00910277
DSC2	5.07434	-2.80772	1.32704	-2.11578	0.0343632	0.126111
SLC27A6	23.6283	-2.81614	0.635709	-4.42993	9.42634e-06	0.00013647
ICAM1	22.0768	-2.81849	0.662204	-4.25623	2.07902e-05	0.000268472
C1orf109	6.74113	-2.82742	1.15069	-2.45715	0.0140044	0.0644694
RIPOR3	8.47494	-2.83171	1.0748	-2.63464	0.00842269	0.0435678
MAP1LC3A	17.2839	-2.83172	0.757197	-3.73974	0.000184209	0.00185766
DUSP1	61.2339	-2.83195	0.419089	-6.7574	1.40491e-11	5.43728e-10
POLR2G	5.20616	-2.83617	1.29275	-2.1939	0.0282428	0.108888
FAM126B	6.75863	-2.83702	1.17761	-2.40913	0.0159907	0.0713355
MGME1	7.02084	-2.84037	1.19726	-2.37239	0.0176734	0.0770168
MTG1	130.219	-2.85846	0.290752	-9.83129	8.25509e-23	9.67025e-21
NBAS	5.20944	-2.87074	1.3013	-2.20605	0.0273802	0.106553
MCIDAS	6.92539	-2.88045	1.19108	-2.41835	0.0155909	0.070153
EVC	8.99498	-2.8818	1.07404	-2.68314	0.00729346	0.0388669
GNAS-AS1	45.9726	-2.8895	0.463115	-6.23928	4.39594e-10	1.36995e-08
C12orf43	12.3906	-2.89278	0.846941	-3.41557	0.000636498	0.00535998
TSSK2	46.342	-2.893	0.505204	-5.7264	1.02587e-08	2.63777e-07
LITAF	9.02414	-2.90909	1.01856	-2.85608	0.00428909	0.025567
FAM210B	7.18382	-2.91372	1.12324	-2.59404	0.00948556	0.047788
POP1	8.88734	-2.91716	1.09214	-2.67105	0.00756155	0.0399225
CHDH	7.41174	-2.92415	1.21002	-2.41661	0.0156656	0.0702675
GAR1	7.19031	-2.92655	1.17972	-2.48071	0.0131121	0.0615716
PMVK	7.16769	-2.93446	1.18663	-2.47294	0.0134006	0.0625874
F10	11.1322	-2.93649	0.969734	-3.02814	0.00246063	0.0163048
ZNF281	7.36658	-2.94361	1.12339	-2.62029	0.00878559	0.044991
SLC35F6	5.45442	-2.95228	1.27985	-2.30674	0.0210693	0.0879786
PLCH2	9.24464	-2.95916	1.01873	-2.90475	0.00367547	0.0225865
IPO11	5.58041	-2.96034	1.29246	-2.29047	0.0219941	0.0909433
MANF	13.141	-2.99375	0.864067	-3.46473	0.000530773	0.0046087
RASSF1	13.1094	-3.00647	0.953141	-3.15427	0.00160899	0.0116437
ANXA6	34.3821	-3.01116	0.573868	-5.24713	1.54486e-07	3.22236e-06
CDCA2	7.49991	-3.01193	1.19099	-2.52894	0.0114408	0.0553681
SAP30L	5.73164	-3.03095	1.32418	-2.28893	0.0220836	0.0912271
TMEM178B	11.4588	-3.03414	0.955035	-3.17699	0.00148813	0.0109041
VAMP7	5.76653	-3.0425	1.31331	-2.31666	0.0205221	0.0863813
PPP2R5B	5.8105	-3.0578	1.32192	-2.31314	0.0207148	0.0868854
FBXL18	5.94806	-3.05886	1.25403	-2.43923	0.0147187	0.0669821
FLCN	7.91197	-3.07815	1.14831	-2.68059	0.00734924	0.0390549
PCBP4	21.8667	-3.09356	0.71312	-4.33806	1.43743e-05	0.000196449
IL32	18.0254	-3.10502	0.783523	-3.9629	7.40458e-05	0.000839934
PIGS	7.98197	-3.10802	1.10174	-2.82101	0.00478734	0.027866
ITGA9-AS1	4.12628	-3.11102	1.53516	-2.02651	0.0427121	0.146851
C1QL4	4.05843	-3.12321	1.58815	-1.96657	0.0492324	0.16258
PLA2G15	4.04813	-3.12369	1.5474	-2.01867	0.0435213	0.14893
C1orf53	4.21728	-3.1278	1.57611	-1.9845	0.0472	0.15795
HS3ST3B1	6.10643	-3.13319	1.31183	-2.38841	0.0169214	0.07437
PDCL3	8.20344	-3.13749	1.11362	-2.81738	0.00484179	0.0281205
DIAPH3	8.28936	-3.14172	1.07446	-2.924	0.00345563	0.0215366
FBXO33	4.22002	-3.15124	1.54326	-2.04194	0.0411578	0.143183
KIF3A	4.13609	-3.16905	1.52955	-2.07189	0.038276	0.135982
SKA2	14.748	-3.17114	0.812029	-3.90521	9.41429e-05	0.00103794
TM9SF1	4.29817	-3.17383	1.59934	-1.98446	0.0472043	0.15795
ROBO1	10.4035	-3.17443	0.989033	-3.20963	0.00132904	0.0099583
HOXB-AS4	59.6071	-3.18076	0.429715	-7.40202	1.34126e-13	6.87393e-12
NSL1	4.20848	-3.19914	1.55038	-2.06345	0.0390697	0.137889
TPM2	653.939	-3.20137	0.185133	-17.2923	5.3759e-67	4.70212e-64
B3GAT3	6.34888	-3.20633	1.29004	-2.48544	0.012939	0.0609112
THBS1	131.604	-3.21207	0.304041	-10.5646	4.34915e-26	7.04455e-24
SH3PXD2B	15.0162	-3.21388	0.831211	-3.8665	0.000110408	0.00119715
SLC22A17	4.26794	-3.22226	1.55468	-2.07261	0.0382081	0.135851
SOX9	21.6836	-3.22323	0.700029	-4.60443	4.13596e-06	6.60143e-05
TRIM32	6.44065	-3.22731	1.268	-2.54521	0.0109212	0.0535051
CHD5	21.7302	-3.23845	0.706168	-4.58595	4.51925e-06	7.14368e-05
TRAPPC2L	15.5816	-3.2443	0.814366	-3.98383	6.78125e-05	0.000779755
ALOXE3P1	4.51657	-3.25002	1.61386	-2.01382	0.0440287	0.150119
TEP1	6.56798	-3.26175	1.30848	-2.49277	0.0126751	0.0599053
CCND3	17.8584	-3.26935	0.754863	-4.33105	1.484e-05	0.000201972
SMARCD1	20.1998	-3.27402	0.713235	-4.59038	4.42429e-06	7.02745e-05
SLC25A32	24.7201	-3.27764	0.660378	-4.96328	6.93114e-07	1.29355e-05
ELP4	20.1486	-3.27875	0.749617	-4.3739	1.22047e-05	0.000171075
ALDH1A1	110.283	-3.28058	0.330182	-9.93566	2.9123e-23	3.57097e-21
VDAC3	13.5391	-3.29224	0.911341	-3.61252	0.000303238	0.00286016
EBAG9	4.61744	-3.29543	1.49806	-2.1998	0.0278208	0.107943
KCNQ1OT1	4.62896	-3.30033	1.48627	-2.22055	0.0263817	0.103631
C3	27.7486	-3.30772	0.645307	-5.12581	2.96264e-07	5.8983e-06
NAIPP2	23.0669	-3.31049	0.721789	-4.5865	4.50737e-06	7.13349e-05
FZD1	4.62391	-3.31552	1.53288	-2.16293	0.0305466	0.115529
RNU1-153P	11.4444	-3.31628	0.976304	-3.39677	0.000681855	0.00568718
GATAD2B	4.66003	-3.31926	1.46555	-2.26486	0.0235213	0.0956306
DLX1	4.62909	-3.33694	1.4541	-2.29486	0.0217412	0.0901896
CAP2	7.08276	-3.34425	1.20177	-2.78277	0.00538977	0.0307451
ZMYM2	4.66074	-3.34497	1.57523	-2.12349	0.033713	0.124326
ZMAT5	4.75694	-3.34918	1.46696	-2.28308	0.0224257	0.0922915
ADAMTS12	7.11521	-3.35244	1.22739	-2.73137	0.00630718	0.0347398
ATAD2B	4.66017	-3.35643	1.49747	-2.2414	0.0250004	0.0997885
LIMA1	18.8894	-3.35884	0.831636	-4.03883	5.37185e-05	0.000632096
ATP6V1C1	7.12163	-3.37258	1.19926	-2.81221	0.0049202	0.0284871
STMN3	98.647	-3.38268	0.359614	-9.40642	5.133e-21	5.22054e-19
EEF1DP2	12.0867	-3.38562	0.931595	-3.63422	0.000278826	0.00267412
MOAP1	4.94703	-3.40646	1.49433	-2.27959	0.0226322	0.0929956
GPR39	17.2405	-3.40972	0.798972	-4.26764	1.97555e-05	0.000257135
PPM1D	4.84112	-3.41697	1.48493	-2.30111	0.0213856	0.0889599
IQGAP2	237.513	-3.42133	0.255078	-13.4129	5.08377e-41	1.80268e-38
RPRD1B	7.36913	-3.42631	1.18438	-2.8929	0.00381699	0.0232349
TCAF2	4.93797	-3.43593	1.43149	-2.40024	0.0163841	0.0726802
TUBGCP5	5.13768	-3.46797	1.47009	-2.35902	0.0183234	0.0790281
PHF13	5.16609	-3.50675	1.45079	-2.41712	0.0156438	0.0702484
RWDD2A	5.31405	-3.51574	1.45004	-2.42458	0.0153263	0.0692905
HOXD-AS2	112.248	-3.51877	0.363092	-9.69111	3.28936e-22	3.65732e-20
ASB18	5.21264	-3.52444	1.4547	-2.42279	0.0154018	0.0695532
PCSK7	310.566	-3.52905	0.254934	-13.843	1.40292e-43	5.75196e-41
TEN1-CDK3	5.32053	-3.55165	1.43948	-2.4673	0.0136134	0.0633138
TLE2	2.90542	-3.5552	1.81372	-1.96017	0.0499763	0.164374
STK36	5.36522	-3.55945	1.45883	-2.43994	0.0146899	0.0669116
HPF1	2.88807	-3.56838	1.81621	-1.96474	0.0494442	0.163156
CYP24A1	16.273	-3.56856	0.843585	-4.23024	2.33443e-05	0.000297646
PCDH9	5.42002	-3.58023	1.47166	-2.43278	0.0149836	0.0679049
CCDC125	5.33626	-3.58025	1.64888	-2.17132	0.0299068	0.113798
HTR2B	5.38781	-3.58046	1.4172	-2.52644	0.0115224	0.0556812
EIF4EBP2	16.5149	-3.58564	0.871367	-4.11496	3.87247e-05	0.000470869
OPA3	62.928	-3.58573	0.442943	-8.09525	5.71483e-16	3.53673e-14
PIK3R1	5.53126	-3.60561	1.40562	-2.56513	0.0103136	0.0510816
RARA-AS1	25.4353	-3.61684	0.705805	-5.12442	2.98457e-07	5.91504e-06
FERMT1	2.9896	-3.63356	1.81181	-2.00548	0.0449114	0.152573
LEF1-AS1	5.59917	-3.64472	1.43343	-2.54267	0.011001	0.0538358
SMIM8	3.00575	-3.64498	1.83178	-1.98986	0.0466068	0.156549
GLDC	3.05735	-3.64703	1.76875	-2.06193	0.0392145	0.138231
RNF217	8.52404	-3.65205	1.1524	-3.16908	0.00152923	0.0111712
SUMF1	5.61923	-3.6535	1.44741	-2.52416	0.0115974	0.0559816
RPL22P12	5.68113	-3.65541	1.45261	-2.51644	0.0118548	0.0567543
SFXN2	3.10512	-3.66757	1.80888	-2.02754	0.0426077	0.146646
NEMP1	5.81876	-3.67595	1.3796	-2.6645	0.00771034	0.0405287
SRGN	11.451	-3.67871	1.05982	-3.47107	0.00051839	0.00452168
SLC1A1	3.10457	-3.68157	1.74081	-2.11485	0.0344423	0.12633
RALGPS1	3.14721	-3.70091	1.73828	-2.12907	0.0332487	0.122984
ARHGAP27	8.84455	-3.70764	1.1372	-3.26032	0.00111286	0.00859372
NDEL1	96.1707	-3.73233	0.384651	-9.70317	2.92265e-22	3.27736e-20
ATAD2	15.0445	-3.73275	0.872781	-4.27685	1.89557e-05	0.000249447
HNRNPUL2	6.1251	-3.74314	1.40381	-2.66641	0.00766672	0.0403641
SFMBT1	3.23769	-3.74536	1.72376	-2.17278	0.0297967	0.113511
SPPL2A	5.98884	-3.74657	1.39742	-2.68107	0.00733879	0.0390292
ISG15	6.04815	-3.74747	1.39514	-2.68609	0.00722926	0.0385717
FRA10AC1	3.25968	-3.75807	1.77256	-2.12014	0.0339944	0.124967
NODAL	3.27514	-3.75828	1.79925	-2.08881	0.0367251	0.13218
RNF14	3.27577	-3.75919	1.81511	-2.07105	0.0383539	0.136185
DSP	12.1133	-3.76273	1.01342	-3.7129	0.000204894	0.00203498
CTC1	6.09218	-3.76787	1.37328	-2.7437	0.00607518	0.0337453
RFPL1	6.29685	-3.80128	1.4108	-2.69442	0.00705116	0.0377751
CYP26B1	3.34054	-3.80811	1.92003	-1.98336	0.0473273	0.158079
JAM3	22.5207	-3.84022	0.752884	-5.10068	3.38441e-07	6.62739e-06
CERS4	3.45416	-3.84232	1.72807	-2.22347	0.0261843	0.103034
ERAP2	3.45935	-3.84819	1.69489	-2.27047	0.0231793	0.0947095
ASB3	3.48061	-3.85052	1.70076	-2.264	0.0235741	0.0957561
CSGALNACT2	6.4561	-3.86747	1.44977	-2.66765	0.00763848	0.0402639
NEO1	9.8862	-3.87388	1.1325	-3.42065	0.000624726	0.00527093
SGPL1	9.91854	-3.88105	1.1162	-3.47701	0.000507031	0.00444372
ZDHHC11	3.55825	-3.89603	1.72123	-2.26351	0.0236043	0.0958491
FLVCR1	3.57825	-3.89872	1.69745	-2.29682	0.0216291	0.0897897
KANSL2	3.57314	-3.90473	1.75612	-2.2235	0.0261821	0.103034
LINC02352	3.69894	-3.92596	1.74114	-2.25482	0.0241447	0.0974124
ANGPTL4	102.884	-3.93648	0.387983	-10.146	3.4515e-24	4.76671e-22
FLT4	3.69203	-3.95407	1.70252	-2.32248	0.0202071	0.0853015
MTMR9	3.76105	-3.96221	1.69385	-2.33918	0.0193263	0.0825126
ZFYVE28	3.74817	-3.96833	1.66488	-2.38356	0.0171463	0.0751617
GXYLT1	3.76757	-3.97278	1.86414	-2.13116	0.0330758	0.122551
MYH14	17.7717	-4.00144	0.896687	-4.46247	8.10213e-06	0.000119606
KCNQ2	3.83161	-4.01246	1.68729	-2.37805	0.0174047	0.0760404
NAA40	3.88966	-4.01899	1.65622	-2.42661	0.0152408	0.0689989
E2F6	3.93178	-4.05215	1.67938	-2.41288	0.015827	0.070766
ZNF502	1.9264	-4.05336	2.0578	-1.96975	0.0488666	0.161738
ZBTB34	1.95609	-4.06567	2.07047	-1.96365	0.0495711	0.163492
ANAPC4	1.94772	-4.0681	2.05064	-1.98382	0.0472761	0.15805
ZNF408	7.43308	-4.0691	1.41941	-2.86676	0.00414704	0.0248898
BABAM1	1.96772	-4.0728	2.06497	-1.97233	0.0485721	0.161134
ADD3	2.00199	-4.10411	2.0353	-2.01647	0.0437511	0.149503
EMBP1	4.13264	-4.11188	1.63573	-2.51379	0.0119441	0.0570179
MTPAP	4.09404	-4.11432	1.81639	-2.26511	0.0235058	0.0956268
SBK1	1.99688	-4.11545	2.07261	-1.98563	0.0470739	0.157634
PRDM6	2.02657	-4.12773	2.0257	-2.03768	0.041582	0.143994
TTC24	2.02657	-4.12773	2.0257	-2.03768	0.041582	0.143994
TTC9	2.03627	-4.13491	2.03216	-2.03474	0.0418775	0.144931
GRID1	4.22243	-4.1367	1.63171	-2.5352	0.0112384	0.0545511
SCAPER	4.17416	-4.14296	1.71677	-2.41323	0.0158117	0.0707535
SPATA2	4.23732	-4.14536	1.64331	-2.52256	0.0116504	0.05612
MIR1915HG	7.82015	-4.14738	1.32788	-3.1233	0.00178835	0.0127379
SLC2A8	4.24118	-4.14778	1.64189	-2.52622	0.0115298	0.0556961
PAFAH1B1P2	2.08727	-4.16114	2.09851	-1.9829	0.0473789	0.158131
DNAJC22	2.07891	-4.16267	2.03767	-2.04286	0.0410663	0.142991
USP37	2.09247	-4.16902	2.02047	-2.06339	0.0390754	0.137889
PIP4P2	2.11053	-4.17388	2.02675	-2.0594	0.0394561	0.138933
PLAC8	2.11247	-4.17449	2.08749	-1.99977	0.0455253	0.15414
RGPD2	4.34003	-4.17931	1.64278	-2.54404	0.0109577	0.0536437
ABHD3	2.11185	-4.18301	2.01701	-2.07387	0.0380916	0.135657
APOBEC3B	4.31042	-4.18329	1.81613	-2.30341	0.0212557	0.0885315
CENPC	2.14215	-4.18704	2.09657	-1.99709	0.0458156	0.154923
GPR20	2.11705	-4.19137	2.03693	-2.05769	0.0396202	0.139212
HUNK	2.11705	-4.19137	2.03693	-2.05769	0.0396202	0.139212
PGGT1B	2.11511	-4.19187	2.00467	-2.09105	0.0365232	0.131776
ARL4A	2.14348	-4.19419	2.024	-2.07223	0.0382438	0.135941
NPRL2	4.35889	-4.20223	1.61475	-2.6024	0.00925731	0.0468761
LINC00308	2.1648	-4.20796	2.03667	-2.06609	0.0388195	0.137281
UGT2B26P	2.1751	-4.20842	2.13059	-1.97524	0.0482411	0.160356
DOCK8-AS1	2.14806	-4.2118	1.98762	-2.11902	0.034089	0.125279
RIOK1	4.43766	-4.21718	1.6281	-2.59024	0.00959089	0.048139
NFATC2	4.45771	-4.22693	1.65348	-2.55638	0.0105767	0.0521482
VSTM1	2.16102	-4.22696	2.01082	-2.10211	0.0355434	0.129106
DNA2	2.15458	-4.22744	2.07119	-2.04106	0.0412444	0.143345
MTFMT	2.18101	-4.2314	1.97821	-2.13901	0.0324348	0.120645
RNU4-39P	2.20938	-4.23442	2.03352	-2.08231	0.0373138	0.133613
C10orf105	4.48102	-4.2405	1.61809	-2.62067	0.00877564	0.0449751
LINC02228	2.21907	-4.24187	2.06708	-2.05211	0.0401594	0.140504
DYNC2H1	2.20559	-4.25291	1.98496	-2.14257	0.0321475	0.119891
IDNK	2.21335	-4.25918	2.04951	-2.07815	0.0376955	0.134576
HOXD10	2.23335	-4.26401	1.98716	-2.14579	0.0318901	0.119236
CXCR6	12.712	-4.26489	1.12611	-3.78726	0.00015232	0.00158354
ANKRD45	2.25528	-4.26812	1.99545	-2.13892	0.0324418	0.120645
UGT2B7	2.23661	-4.27236	1.97244	-2.16603	0.0303087	0.114961
SLC1A7	2.22181	-4.27382	2.07407	-2.06059	0.0393421	0.138569
SCPEP1	2.26497	-4.27459	1.98888	-2.14925	0.0316147	0.118612
HEYL	2.25986	-4.28473	1.96519	-2.18031	0.0292345	0.111791
LYRM7	2.28629	-4.28767	2.00419	-2.13936	0.0324069	0.120584
CNN2P1	2.27986	-4.28905	1.99553	-2.14932	0.0316087	0.118612
RPSAP47	2.29924	-4.30165	1.96141	-2.19314	0.0282974	0.109034
BACH1	2.29281	-4.30341	1.96804	-2.18665	0.0287683	0.110492
SLC30A3	2.28894	-4.30383	2.011	-2.14015	0.032343	0.120404
XRCC2	4.69358	-4.30888	1.66401	-2.58946	0.00961272	0.0481738
PDRG1	8.6327	-4.31147	1.3641	-3.16068	0.00157402	0.0114348
SOX2	2.28903	-4.3162	2.19103	-1.96994	0.048845	0.161707
ERCC6	4.72077	-4.31869	1.58018	-2.73305	0.00627517	0.0346361
CCDC13-AS1	2.33219	-4.32013	1.95445	-2.2104	0.0270772	0.10573
SFXN5	8.73922	-4.32422	1.31383	-3.2913	0.000997247	0.00782997
ARMC1	2.32065	-4.32879	2.18756	-1.97882	0.0478368	0.159254
LINC00472	2.32708	-4.3302	1.94724	-2.22377	0.026164	0.103032
PLEKHM1	8.92057	-4.33818	1.29446	-3.35134	0.000804229	0.00652131
AAR2	8.95364	-4.34042	1.27528	-3.40351	0.00066527	0.00557722
WDR47	2.3684	-4.34627	1.93856	-2.24201	0.0249607	0.0996806
LINC02709	2.36003	-4.34829	1.94206	-2.23901	0.0251556	0.100255
RANBP6	2.3884	-4.35094	1.98308	-2.19403	0.0282333	0.108883
KRT8P43	2.38972	-4.35828	1.92808	-2.26043	0.0237945	0.0963532
TAF8	2.36788	-4.36552	2.1878	-1.99539	0.0460002	0.155227
CYBRD1	4.87521	-4.36616	1.57073	-2.77971	0.00544079	0.030942
DOK3	4.8997	-4.36765	1.6117	-2.70997	0.00672887	0.0365258
BVES	2.41104	-4.37023	1.92268	-2.27299	0.0230265	0.0941733
DAPK1	8.99841	-4.37126	1.33089	-3.28446	0.00102177	0.00798121
SOAT1	2.40717	-4.3718	2.19317	-1.99337	0.046221	0.155658
RGPD1	2.40074	-4.37254	1.9444	-2.24879	0.0245261	0.0984345
HOXC-AS1	2.42399	-4.38415	1.9127	-2.29213	0.0218982	0.0906323
CHIC2	4.96043	-4.38632	1.58206	-2.77254	0.00556201	0.0315357
EPHA10	2.46205	-4.39374	2.00774	-2.1884	0.0286405	0.110162
RBM43	2.48857	-4.41167	1.9572	-2.25406	0.0241921	0.0974234
IL6R	2.50019	-4.41981	2.13302	-2.07209	0.038257	0.135951
FASTKD2	5.11361	-4.43141	1.56771	-2.82668	0.00470333	0.0274867
LINC02551	2.53121	-4.43434	1.92462	-2.30401	0.0212222	0.0884485
SYNJ1	2.52284	-4.43587	1.90641	-2.32682	0.019975	0.0845668
RPL9P28	5.18273	-4.45034	1.57193	-2.83114	0.00463828	0.0271578
LDB3	9.7407	-4.46589	1.25542	-3.55728	0.00037471	0.00342116
SDK1	2.55976	-4.47201	2.09542	-2.13418	0.0328278	0.121839
ZNF658B	2.59843	-4.47508	1.89256	-2.36456	0.0180515	0.0782153
PIMREGP1	2.61649	-4.48091	1.97844	-2.26487	0.0235207	0.0956306
AFF3	5.27583	-4.48333	1.54415	-2.90343	0.00369104	0.0226609
NDC80	5.41928	-4.5205	1.53635	-2.94236	0.00325716	0.020555
ABCD4	5.44574	-4.5241	1.57037	-2.88092	0.00396511	0.0240177
ARMCX5	2.65217	-4.52474	1.91047	-2.36839	0.0178659	0.0776161
MGAT5	10.058	-4.52564	1.2667	-3.57279	0.0003532	0.00325649
LHX2	5.48328	-4.53939	1.55635	-2.9167	0.0035376	0.0219448
LINC01963	2.69349	-4.53945	1.88804	-2.40431	0.016203	0.0720133
COG3	5.50453	-4.54099	1.54866	-2.93221	0.00336564	0.0210976
C15orf48	2.70644	-4.55149	1.8862	-2.41304	0.0158199	0.070766
CMBL	2.73287	-4.55375	1.84691	-2.4656	0.0136785	0.0635071
CEMIP2	31.2353	-4.5603	0.751684	-6.06678	1.30499e-09	3.77037e-08
RYBP	2.75613	-4.56416	1.87472	-2.43458	0.0149091	0.0676375
LRRC3	2.75419	-4.5642	1.84468	-2.47425	0.0133516	0.0624765
GLB1L3	2.72909	-4.56763	1.93255	-2.36353	0.0181019	0.0783299
KIF18A	5.60603	-4.57229	1.52864	-2.99108	0.00277993	0.0179845
PDE4DIPP7	2.74715	-4.57254	1.88464	-2.42621	0.0152573	0.0690449
CD40	2.80661	-4.6044	1.87082	-2.46116	0.0138488	0.0640189
KANK1	2.8563	-4.61673	1.85696	-2.48617	0.0129125	0.0608301
ABCD3	2.86212	-4.62235	1.89138	-2.44391	0.0145292	0.0663268
FAM186A	2.90272	-4.62602	1.9653	-2.35385	0.0185799	0.0799241
CASP7	5.76001	-4.62723	1.54414	-2.99665	0.00272968	0.0177382
YIPF5	2.93515	-4.65775	1.86741	-2.49423	0.0126231	0.0597024
RN7SL356P	11.0919	-4.66621	1.24399	-3.75101	0.000176122	0.00178987
DNAH17-AS1	5.97382	-4.67406	1.51028	-3.09482	0.00196931	0.0137287
ST3GAL6-AS1	2.98229	-4.67662	1.87668	-2.49196	0.0127039	0.0599766
ERCC4	2.99391	-4.68105	1.84662	-2.53493	0.011247	0.0545511
LINC02506	2.97718	-4.68371	1.81611	-2.57898	0.00990933	0.0494712
TFCP2	6.02748	-4.68995	1.50993	-3.10607	0.00189594	0.0133239
LINC00319	3.06827	-4.7213	1.88907	-2.49927	0.012445	0.0590321
KIF5C	6.16195	-4.72875	1.52945	-3.0918	0.00198945	0.0138192
IFT46	3.09734	-4.73516	1.78375	-2.65461	0.0079399	0.0415357
ZNF721	3.17426	-4.77322	1.78993	-2.6667	0.00765995	0.0403446
CUL2	3.18782	-4.77736	1.76884	-2.70084	0.00691647	0.0372937
SELENOK	3.21108	-4.7863	1.80484	-2.65192	0.00800353	0.041809
KCTD12	3.28993	-4.8228	1.81865	-2.65186	0.0080049	0.041809
MRPL1	3.27319	-4.82441	1.83469	-2.62955	0.00854984	0.0440416
SLC45A1	3.30605	-4.82586	1.75885	-2.74376	0.00607398	0.0337453
CLGN	3.31768	-4.83007	1.75665	-2.7496	0.00596683	0.0333269
PDE9A	3.30288	-4.83255	1.79531	-2.69177	0.00710735	0.0380141
EPG5	3.35715	-4.85406	1.78673	-2.71672	0.00659316	0.0359826
ITIH2	3.34491	-4.85559	1.77472	-2.73598	0.00621945	0.03443
KNL1	3.37134	-4.85761	1.77817	-2.7318	0.00629901	0.0347094
RHEBL1	3.3546	-4.85955	1.80222	-2.69643	0.00700878	0.0376557
MN1	3.43917	-4.88231	1.73908	-2.80741	0.00499418	0.0288143
ROR2	3.46375	-4.89605	1.72938	-2.8311	0.00463877	0.0271578
BTNL9	3.43865	-4.89932	1.77405	-2.76166	0.00575075	0.0323819
MLYCD	3.46314	-4.90175	1.75735	-2.78929	0.00528233	0.0301979
HOXD13	3.51802	-4.91648	1.7254	-2.84947	0.00437922	0.0259979
SLC35E2A	3.53415	-4.9207	1.80544	-2.72549	0.00642065	0.0351948
UNC13A	3.52578	-4.92109	1.75604	-2.80238	0.00507263	0.0292027
SLC43A2	3.55097	-4.92862	1.72706	-2.85377	0.00432039	0.0257302
TMEM45B	3.55362	-4.93952	1.72634	-2.86127	0.00421948	0.0252438
PLEKHO2	3.60146	-4.96045	1.72034	-2.88341	0.00393391	0.0238507
CCDC96	3.66735	-4.98381	1.71689	-2.90282	0.00369825	0.022684
SP6	3.66735	-4.98381	1.71689	-2.90282	0.00369825	0.022684
RALGAPA1	3.6803	-4.99273	1.71861	-2.9051	0.00367141	0.0225812
ATP8A2P2	3.69643	-4.99572	1.71438	-2.91401	0.00356813	0.0220716
VSIG2	7.44395	-4.99856	1.45587	-3.43338	0.000596116	0.0050753
HNRNPH2	3.73457	-5.01196	1.70717	-2.93583	0.00332653	0.0208923
CLN6	3.77343	-5.03535	1.79978	-2.79775	0.00514592	0.0295339
FAM111B	3.79793	-5.03903	1.75341	-2.87385	0.00405505	0.0244271
STARD3NL	3.82629	-5.04123	1.70141	-2.96297	0.00304684	0.0194334
RTN1	3.90116	-5.05785	1.72186	-2.93744	0.00330932	0.0208141
ZNF37BP	3.91218	-5.06597	1.70031	-2.97943	0.00288782	0.0185635
SECISBP2L	3.86708	-5.0663	1.71783	-2.94925	0.00318544	0.0201606
TUSC1	14.6231	-5.08556	1.20523	-4.21958	2.44753e-05	0.000310857
F2RL2	3.94328	-5.08727	1.68095	-3.02642	0.00247472	0.0163733
EBF3	7.97057	-5.09635	1.46516	-3.47837	0.000504472	0.00443017
MYOT	3.97236	-5.09836	1.68114	-3.03268	0.00242394	0.0161023
DMRTA2	4.00724	-5.10886	1.66367	-3.07084	0.00213455	0.0145937
DUXAP10	3.99377	-5.11492	1.7082	-2.99433	0.00275049	0.0178293
MAFA	4.07447	-5.13475	1.65727	-3.09831	0.00194629	0.0136039
ALDOB	4.07192	-5.13812	1.78394	-2.88021	0.00397414	0.0240612
TMEM68	4.10415	-5.14052	1.65604	-3.1041	0.0019086	0.0133908
HRH1	4.18944	-5.16839	1.66821	-3.09816	0.00194727	0.0136039
LINC01036	4.20239	-5.17623	1.66022	-3.1178	0.00182209	0.0129221
PTK7	4.19402	-5.17728	1.66047	-3.11795	0.00182112	0.0129221
FAM155A	4.26053	-5.19279	1.65438	-3.13881	0.00169634	0.0122218
ADAM23	4.42088	-5.25619	1.63371	-3.21734	0.00129386	0.00972808
WDR91	4.47382	-5.26785	1.62948	-3.23285	0.0012256	0.00925729
FNDC1	4.48995	-5.27025	1.62817	-3.23692	0.00120828	0.00915277
PRXL2B	4.52994	-5.27515	1.65555	-3.18635	0.00144082	0.0106319
ASTN2	4.60042	-5.30154	1.62021	-3.27214	0.00106738	0.00830112
GAD1	9.29031	-5.33364	1.41373	-3.77276	0.000161454	0.001664
SLC2A3	4.71496	-5.35226	1.64799	-3.24774	0.00116325	0.00889384
GTF2F2	4.73108	-5.3553	1.61435	-3.31731	0.000908897	0.00722711
IGFBP3	81.108	-5.39273	0.560648	-9.61875	6.66359e-22	7.22531e-20
EMB	4.87063	-5.39396	1.5996	-3.37206	0.000746076	0.00612931
EPB41L4A-AS1	119.332	-5.40638	0.50102	-10.7907	3.80734e-27	6.40414e-25
LHB	18.5153	-5.42691	1.15931	-4.68115	2.85267e-06	4.70781e-05
EFNA5	4.96956	-5.42732	1.62848	-3.33274	0.000859944	0.00689637
NECTIN3-AS1	18.6282	-5.43687	1.16022	-4.68608	2.78485e-06	4.61328e-05
PCDHA3	5.04639	-5.44369	1.58562	-3.43317	0.000596573	0.0050759
MED20	10.1043	-5.44476	1.4267	-3.81634	0.000135444	0.00142847
ADAMTS9-AS1	5.13361	-5.46604	1.57513	-3.47021	0.000520054	0.00452761
FBN2	10.3525	-5.48295	1.38563	-3.95701	7.58944e-05	0.000856914
VPS11	5.28346	-5.50099	1.58188	-3.4775	0.000506109	0.0044386
TSHZ3	5.30752	-5.52109	1.57345	-3.50891	0.000449947	0.00400496
PCDH9-AS1	5.49217	-5.55533	1.57889	-3.51851	0.000433978	0.00388125
RADIL	50.5707	-5.5603	0.734005	-7.5753	3.58309e-14	1.93457e-12
NAIP	5.5046	-5.57198	1.55552	-3.58208	0.000340874	0.00316732
PCDHA2	21.4223	-5.63445	1.15744	-4.86805	1.12707e-06	2.04525e-05
DMKN	6.2109	-5.7436	1.51182	-3.79914	0.000145198	0.00152035
RIT1	6.45071	-5.80223	1.51487	-3.83018	0.00012805	0.00136033
ZDHHC3	13.07	-5.82792	1.3461	-4.32947	1.49465e-05	0.000203001
QDPR	6.83324	-5.88306	1.48785	-3.95408	7.68308e-05	0.000865997
POLR2B	167.279	-5.90451	0.49788	-11.8593	1.92579e-32	4.35627e-30
FAM13C	7.08705	-5.92425	1.48851	-3.97997	6.89231e-05	0.000789756
NKX2-5	7.95889	-6.09752	1.44739	-4.21276	2.52272e-05	0.000319247
APPL1	8.10496	-6.1253	1.44359	-4.24309	2.20463e-05	0.000283021
PCDHA1	8.7526	-6.24292	1.44238	-4.32821	1.50323e-05	0.000203954
HMX1	8.82176	-6.25467	1.4394	-4.34532	1.39074e-05	0.000190863
FKBP10	48.9818	-6.26418	0.909443	-6.88793	5.66086e-12	2.30654e-10
CA8	9.04677	-6.29448	1.4841	-4.24127	2.22262e-05	0.000285052
BMP7	9.49757	-6.35341	1.40497	-4.5221	6.12284e-06	9.41755e-05
IGFBP7-AS1	1663.64	-6.40366	0.214529	-29.8499	8.79851e-196	5.77182e-192
EPB41L4A-DT	10.3901	-6.4887	1.39638	-4.6468	3.37119e-06	5.4808e-05
PLA2G12AP1	10.5527	-6.49995	1.39753	-4.65105	3.30256e-06	5.37588e-05
CT75	10.8774	-6.55588	1.40046	-4.68125	2.85137e-06	4.70781e-05
PCDHA12	10.9956	-6.57036	1.39596	-4.7067	2.51763e-06	4.20781e-05
PCDHA10	11.3107	-6.59931	1.4415	-4.57808	4.69266e-06	7.35576e-05
NR1H4	11.9395	-6.67933	1.38082	-4.83722	1.31668e-06	2.34395e-05
PRICKLE2-AS1	65.0235	-7.26176	1.07424	-6.75988	1.38107e-11	5.36084e-10
HOXD11	18.48	-7.31138	1.30497	-5.60271	2.11024e-08	5.13661e-07
PARP2	661.578	-7.36188	0.373884	-19.6903	2.61272e-86	2.85658e-83
LINC00943	26.8136	-7.84693	1.27213	-6.16834	6.90109e-10	2.07191e-08
ZBTB7C	58.9517	-8.01862	1.22438	-6.54913	5.78719e-11	2.06326e-09
PCDHA11	58.3399	-8.97214	1.22198	-7.34229	2.09976e-13	1.04352e-11
