# Supplementary material for: Downregulation of tropomyosin 2 promotes the progression of lung adenocarcinoma by regulating neutrophil infiltration through neutrophil elastase
Source: Cell Death Dis. 2025 Apr 8;16(1):264. doi: 10.1038/s41419-025-07531-1 (PMC11978998; doi:10.1038/s41419-025-07531-1)
Supplement: Supplementary file 9 — Supplementary Table 3 [file 41419_2025_7531_MOESM9_ESM.xlsx]

## Sheet: Sheet1
Supplementary table 3.Down-regulated differentially expressed genes shown in volcano plot
id	baseMean	log2FoldChange	lfcSE	stat	pvalue	padj
PARP2	661.578	-7.36188	0.373884	-19.6903	2.61272e-86	2.85658e-83
IGFBP7-AS1	1663.64	-6.40366	0.214529	-29.8499	8.79851e-196	5.77182e-192
TPM2	653.939	-3.20137	0.185133	-17.2923	5.3759e-67	4.70212e-64
FSIP1	1289.79	-2.33796	0.140139	-16.6832	1.73694e-62	1.34051e-59
ASMTL-AS1	641.292	2.55662	0.161896	15.7917	3.54838e-56	2.45025e-53
ZNF135	730.83	2.81571	0.156634	17.9764	2.98339e-72	3.01092e-69
MYLK-AS1	611.074	3.00572	0.174434	17.2313	1.54699e-66	1.26853e-63
LDLRAD2	2667.39	3.07962	0.148564	20.7292	1.88901e-95	3.09797e-92
PRKG1-AS1	1947.28	3.36366	0.13776	24.4169	1.13067e-131	2.4724e-128
PINK1-AS	2622.69	3.36451	0.135428	24.8435	3.04282e-136	9.98045e-133
B4GALT4-AS1	582.518	3.55591	0.215284	16.5173	2.7545e-61	2.00772e-58
IKBKG	6286.67	4.13158	0.140967	29.3089	7.98493e-189	3.49208e-185
RGMB-AS1	488.042	4.20294	0.201704	20.8371	1.99536e-96	3.73988e-93
OGG1	354.107	4.54431	0.226734	20.0424	2.34922e-89	2.80198e-86
RTRAF	302.603	5.00972	0.24882	20.1339	3.725e-90	4.88719e-87
RNF157-AS1	521.495	5.51789	0.225922	24.4238	9.5503e-132	2.4724e-128
TM4SF19-AS1	298.6	6.11276	0.30338	20.1489	2.75325e-90	4.01363e-87
VCAN-AS1	318.207	7.54197	0.424969	17.7471	1.81395e-70	1.69993e-67
SZT2	1388.34	7.56268	0.234564	32.2415	4.62837e-228	6.07242e-224
