# Supplementary material for: Downregulation of tropomyosin 2 promotes the progression of lung adenocarcinoma by regulating neutrophil infiltration through neutrophil elastase
Source: Cell Death Dis. 2025 Apr 8;16(1):264. doi: 10.1038/s41419-025-07531-1 (PMC11978998; doi:10.1038/s41419-025-07531-1)
Supplement: Supplementary file 10 — Supplementary Table 4 [file 41419_2025_7531_MOESM10_ESM.xlsx]

## Sheet: Sheet1
Supplementary table 4.Primer sequences for the mRNA
Gene		prodSize	sequence
1L-8 mouse	FORWARD	88	TCGGGAGACCTCTAGACACTTTGC
1L-8 mouse	REVERSE	88	GCCTGTCAAGCTGACTTCACTGG
1L-1β mouse	FORWARD	97	TCGCAGCAGCACATCAACAAGAG
1L-1β mouse	REVERSE	97	AGGTCCACGGGAAAGACACAGG
TNF-α human	FORWARD	134	TGGCGTGGAGCTGAGAGATAACC
TNF-α human	REVERSE	134	CGATGCGGCTGATGGTGTGG
GM-CSF human	FORWARD	102	ACCTGAGTAGAGACACTGCTGCTG
GM-CSF human	REVERSE	102	GCTCCAGGCGGGTCTGTAGG
IL-6 human	FORWARD	95	GGTGTTGCCTGCTGCCTTCC
IL-6 human	REVERSE	95	GTTCTGAAGAGGTGAGTGGCTGTC
IL-5 human	FORWARD	82	GAGCTGCCTACGTGTATGCCATC
IL-5 human	REVERSE	82	TGAGTAGAAAGCAGTGCCAAGGTC
IL-8 human	FORWARD	91	GGACCACACTGCGCCAACAC
IL-8 human	REVERSE	91	CCCTCTGCACCCAGTTTTCCTTG
IL-1β human	FORWARD	143	CTCCACCTCCAGGGACAGGATATG
IL-1β human	REVERSE	143	TCATCTTTCAACACGCAGGACAGG
Granzyme B human	FORWARD	117	GTGCGGTGGCTTCCTGATACG
Granzyme B human	REVERSE	117	TGCTGGGTCGGCTCCTGTTC
CTSG human	FORWARD	131	CCTGCTTCTGCTGGCCTTTCTC
CTSG human	REVERSE	131	TGCTCTGACCTGCTGGACTCTG
NE human	FORWARD	128	AACGGGCTAATCCACGGAATTGC
NE human	REVERSE	128	TCCTCGGAGCGTTGGATGATAGAG
PR3 human	FORWARD	141	CTTCTCGGTGGCTCAGGTGTTTC
PR3 human	REVERSE	141	ACTGGCTGGTCCTGCTGTGG
